# Supplementary material for: Bis[3-ethyl-4-(4-methoxy­phen­yl)-5-(2-pyrid­yl)-4H-1,2,4-triazole-κ2 N 1,N 5]bis­(perchlorato-κO)copper(II) acetonitrile disolvate
Source: Acta Crystallogr Sect E Struct Rep Online. 2008 Apr 30;64(Pt 5):m741–2. doi: 10.1107/S1600536808012026 (PMC2961222; doi:10.1107/S1600536808012026)
Supplement: Supplementary file 1 [file e-64-0m741-sup1.cif]

##############################################################################
###                                                                        ###
###        Electronic paper (Acta Crystallographica Section E)             ###
###                                                                        ###
##############################################################################
#                                                                            #
# This CIF contains the data in a paper accepted for publication in Acta     #
# Crystallographica Section E. It conforms to the requirements of Notes      #
# for Authors for Section E, and has been peer reviewed under the auspices   #
# of the IUCr Commission on Journals.                                        #
#                                                                            #
# Full details of the Crystallographic Information File format               #
# are given in the paper "The Crystallographic Information File (CIF):       #
# a New Standard Archive File for Crystallography" by S. R. Hall, F. H.      #
# Allen and I. D. Brown [Acta Cryst. (1991), A47, 655-685].                  #
#                                                                            #
# The current version of the core CIF dictionary is obtainable from          #
# ftp://ftp.iucr.org/pub/cif_core.dic. The current version number is 2.4.    #
#                                                                            #
# Software is freely available for graphical display of the structure(s) in  #
# this CIF.  For information consult the CIF home page http://www.iucr.org/  #
# cif/home.html                                                              #
#                                                                            #
# This file may be used for bona fide research purposes within the           #
# scientific community so long as proper attribution is given to the journal # 
# article from which it was obtained.                                        #
#                                                                            #
##############################################################################
                                             
data_I
_audit_creation_method     SHELXL-97
_chemical_name_systematic
;
Bis[3-ethyl-4-(4-methoxyphenyl)-5-(2-pyridyl)-4H-1,2,4-triazole-
\k^2^<i>N</i>^1^,<i>N</i>^5^]bis(perchlorato-\kO)copper(II) acetonitrile
disolvate
;
_chemical_name_common     ?
_chemical_formula_moiety     'C32 H32 Cl2 Cu N8 O10, 2(C2 H3 N)'
_chemical_formula_sum     'C36 H38 Cl2 Cu N10 O10'
_chemical_formula_iupac     '[Cu (Cl O4)2 (C16 H16 N4 O)2], 2C2 H3 N'
_chemical_formula_weight     905.21
_chemical_melting_point     ?
_symmetry_cell_setting     triclinic
_symmetry_space_group_name_H-M     'P -1'
_symmetry_space_group_name_Hall     '-P 1'
loop_
    _symmetry_equiv_pos_as_xyz
    'x, y, z'
    '-x, -y, -z'
_cell_length_a     8.3286(11)
_cell_length_b     9.1266(14)
_cell_length_c     14.225(2)
_cell_angle_alpha     100.516(7)
_cell_angle_beta     101.067(4)
_cell_angle_gamma     98.780(4)
_cell_volume     1023.4(3)
_cell_formula_units_Z     1
_cell_measurement_reflns_used     2714
_cell_measurement_theta_min     3.08
_cell_measurement_theta_max     27.48
_cell_measurement_temperature     293(2)
_exptl_crystal_description     Prism
_exptl_crystal_colour     blue
_exptl_crystal_size_max     0.20
_exptl_crystal_size_mid     0.20
_exptl_crystal_size_min     0.20
_exptl_crystal_density_diffrn     1.469
_exptl_crystal_density_meas     ?
_exptl_crystal_density_method     'not measured'
_exptl_crystal_F_000     467
_exptl_absorpt_coefficient_mu     0.732
_exptl_absorpt_correction_type     multi-scan
_exptl_absorpt_process_details     '(CrystalClear; Rigaku/MSC, 2005)'
_exptl_absorpt_correction_T_min     0.864
_exptl_absorpt_correction_T_max     0.867
_exptl_special_details
;
;
_diffrn_ambient_temperature     293(2)
_diffrn_radiation_type     MoK\a
_diffrn_radiation_wavelength     0.71073
_diffrn_radiation_source     'fine-focus sealed tube'
_diffrn_radiation_monochromator     graphite
_diffrn_measurement_device_type     'Rigaku Mercury2'
_diffrn_measurement_method     \w
_diffrn_detector_area_resol_mean     13.6612
_diffrn_reflns_number     8302
_diffrn_reflns_av_R_equivalents     0.0313
_diffrn_reflns_av_sigmaI/netI     0.0347
_diffrn_reflns_theta_min     2.31
_diffrn_reflns_theta_max     25.00
_diffrn_reflns_theta_full     25.00
_diffrn_measured_fraction_theta_max     0.990
_diffrn_measured_fraction_theta_full     0.990
_diffrn_reflns_limit_h_min     -9
_diffrn_reflns_limit_h_max     9
_diffrn_reflns_limit_k_min     -10
_diffrn_reflns_limit_k_max     10
_diffrn_reflns_limit_l_min     -16
_diffrn_reflns_limit_l_max     16
_diffrn_standards_number     0
_diffrn_standards_interval_count     0
_diffrn_standards_interval_time     0
_diffrn_standards_decay_%     0
_refine_special_details
;
Refinement of <i>F</i>^2^ against ALL reflections. The weighted <i>R</i>-factor
<i>wR</i> and goodness of fit <i>S</i> are based on <i>F</i>^2^, conventional
<i>R</i>-factors <i>R</i> are based on <i>F</i>, with <i>F</i> set to zero for
negative <i>F</i>^2^. The threshold expression of <i>F</i>^2^ >
\s(<i>F</i>^2^) is used only for calculating <i>R</i>-factors(gt) <i>etc</i>.
and is not relevant to the choice of reflections for refinement.
<i>R</i>-factors based on <i>F</i>^2^ are statistically about twice as large
as those based on <i>F</i>, and <i>R</i>- factors based on ALL data will be
even larger.
;
_reflns_number_total     3565
_reflns_number_gt     3170
_reflns_threshold_expression     I>2\s(I)
_refine_ls_structure_factor_coef     Fsqd
_refine_ls_matrix_type     full
_refine_ls_R_factor_all     0.0430
_refine_ls_R_factor_gt     0.0391
_refine_ls_wR_factor_gt     0.1163
_refine_ls_wR_factor_ref     0.1202
_refine_ls_goodness_of_fit_ref     1.163
_refine_ls_restrained_S_all     1.163
_refine_ls_number_reflns     3565
_refine_ls_number_parameters     271
_refine_ls_number_restraints     0
_refine_ls_hydrogen_treatment     constr
_refine_ls_weighting_scheme     calc
_refine_ls_weighting_details
                 'calc w=1/[\s^2^(Fo^2^)+(0.0739P)^2^] where P=(Fo^2^+2Fc^2^)/3'
_atom_sites_solution_hydrogens     geom
_atom_sites_solution_primary     direct
_atom_sites_solution_secondary     difmap
_refine_ls_shift/su_max     0.000
_refine_ls_shift/su_mean     0.000
_refine_diff_density_max     0.463
_refine_diff_density_min     -0.544
_refine_ls_extinction_method     none
_refine_ls_extinction_coef     ?
loop_
    _atom_type_symbol
    _atom_type_description
    _atom_type_scat_dispersion_real
    _atom_type_scat_dispersion_imag
    _atom_type_scat_source
    'C' 'C' 0.0033 0.0016
                         'International Tables Vol C Tables 4.2.6.8 and 6.1.1.4'
    'H' 'H' 0.0000 0.0000
                         'International Tables Vol C Tables 4.2.6.8 and 6.1.1.4'
    'Cl' 'Cl' 0.1484 0.1585
                         'International Tables Vol C Tables 4.2.6.8 and 6.1.1.4'
    'Cu' 'Cu' 0.3201 1.2651
                         'International Tables Vol C Tables 4.2.6.8 and 6.1.1.4'
    'N' 'N' 0.0061 0.0033
                         'International Tables Vol C Tables 4.2.6.8 and 6.1.1.4'
    'O' 'O' 0.0106 0.0060
                         'International Tables Vol C Tables 4.2.6.8 and 6.1.1.4'
_computing_data_collection     'CrystalClear (Rigaku/MSC, 2005)'
_computing_cell_refinement     'CrystalClear (Rigaku/MSC, 2005)'
_computing_data_reduction     'CrystalClear (Rigaku/MSC, 2005)'
_computing_structure_solution     'SHELXS97 (Sheldrick, 2008)'
_computing_structure_refinement     'SHELXL97 (Sheldrick, 2008)'
_computing_molecular_graphics     'SHELXTL/PC (Sheldrick, 2008)'
_computing_publication_material     'SHELXTL/PC (Sheldrick, 2008)'
loop_
    _atom_site_type_symbol
    _atom_site_label
    _atom_site_fract_x
    _atom_site_fract_y
    _atom_site_fract_z
    _atom_site_U_iso_or_equiv
    _atom_site_adp_type
    _atom_site_calc_flag
    _atom_site_refinement_flags
    _atom_site_occupancy
    _atom_site_disorder_assembly
    _atom_site_disorder_group
    Cu Cu1 0.5000 0.5000 0.5000 0.03204(16) Uani d S 1 . .
    Cl Cl1 0.54072(7) 0.50192(6) 0.25312(4) 0.04015(18) Uani d . 1 . .
    O O1 -0.0616(2) -0.3362(2) 0.02788(13) 0.0619(5) Uani d . 1 . .
    O O2 0.6082(2) 0.5545(2) 0.35718(12) 0.0508(4) Uani d . 1 . .
    O O3 0.4928(4) 0.3415(2) 0.23080(16) 0.0795(7) Uani d . 1 . .
    O O4 0.6656(3) 0.5460(3) 0.20330(15) 0.0827(8) Uani d . 1 . .
    O O5 0.4003(3) 0.5667(3) 0.2258(2) 0.0942(8) Uani d . 1 . .
    N N1 0.2619(2) 0.43579(19) 0.42008(13) 0.0325(4) Uani d . 1 . .
    N N2 0.4977(2) 0.28147(18) 0.44924(13) 0.0329(4) Uani d . 1 . .
    N N3 0.6125(2) 0.1869(2) 0.45117(13) 0.0370(4) Uani d . 1 . .
    N N4 0.3825(2) 0.07416(18) 0.34047(12) 0.0315(4) Uani d . 1 . .
    N N5 0.7131(5) 0.9957(4) 0.1193(3) 0.1093(12) Uani d . 1 . .
    C C1 0.5401(3) 0.0628(2) 0.38456(15) 0.0354(5) Uani d . 1 . .
    C C2 0.3617(3) 0.2129(2) 0.38257(14) 0.0302(5) Uani d . 1 . .
    C C3 0.2210(3) 0.2907(2) 0.36606(15) 0.0305(4) Uani d . 1 . .
    C C4 0.0646(3) 0.2305(3) 0.30709(16) 0.0401(5) Uani d . 1 . .
    H H1 0.0398 0.1314 0.2703 0.048 Uiso calc R 1 . .
    C C5 -0.0554(3) 0.3207(3) 0.30364(18) 0.0455(6) Uani d . 1 . .
    H H2 -0.1622 0.2825 0.2647 0.055 Uiso calc R 1 . .
    C C6 -0.0147(3) 0.4656(3) 0.35806(19) 0.0470(6) Uani d . 1 . .
    H H3 -0.0940 0.5272 0.3566 0.056 Uiso calc R 1 . .
    C C7 0.1451(3) 0.5213(2) 0.41562(17) 0.0410(5) Uani d . 1 . .
    H H4 0.1716 0.6208 0.4521 0.049 Uiso calc R 1 . .
    C C8 0.2691(3) -0.0342(2) 0.25825(15) 0.0317(5) Uani d . 1 . .
    C C9 0.2728(3) -0.0173(3) 0.16435(16) 0.0419(6) Uani d . 1 . .
    H H5 0.3484 0.0613 0.1543 0.050 Uiso calc R 1 . .
    C C10 0.1638(3) -0.1176(3) 0.08535(17) 0.0467(6) Uani d . 1 . .
    H H10A 0.1665 -0.1073 0.0218 0.056 Uiso calc R 1 . .
    C C11 0.0513(3) -0.2327(3) 0.10070(17) 0.0425(6) Uani d . 1 . .
    C C12 0.0493(3) -0.2497(3) 0.19559(19) 0.0491(6) Uani d . 1 . .
    H H12A -0.0261 -0.3281 0.2059 0.059 Uiso calc R 1 . .
    C C13 0.1592(3) -0.1503(3) 0.27446(17) 0.0433(6) Uani d . 1 . .
    H H13A 0.1589 -0.1618 0.3381 0.052 Uiso calc R 1 . .
    C C14 -0.0529(5) -0.3328(4) -0.0708(2) 0.0801(11) Uani d . 1 . .
    H H14A -0.1345 -0.4146 -0.1148 0.120 Uiso calc R 1 . .
    H H14B 0.0564 -0.3439 -0.0795 0.120 Uiso calc R 1 . .
    H H14C -0.0748 -0.2377 -0.0845 0.120 Uiso calc R 1 . .
    C C15 0.6135(3) -0.0739(3) 0.3591(2) 0.0476(6) Uani d . 1 . .
    H H15A 0.6122 -0.0932 0.2896 0.057 Uiso calc R 1 . .
    H H15B 0.5440 -0.1609 0.3710 0.057 Uiso calc R 1 . .
    C C16 0.7893(3) -0.0596(3) 0.4159(2) 0.0558(7) Uani d . 1 . .
    H H16A 0.8271 -0.1528 0.3978 0.084 Uiso calc R 1 . .
    H H16B 0.7922 -0.0392 0.4849 0.084 Uiso calc R 1 . .
    H H16C 0.8606 0.0221 0.4013 0.084 Uiso calc R 1 . .
    C C17 0.6382(5) 0.8821(5) 0.0784(3) 0.0736(9) Uani d . 1 . .
    C C18 0.5389(5) 0.7344(4) 0.0255(3) 0.0826(10) Uani d . 1 . .
    H H18A 0.4634 0.6987 0.0633 0.124 Uiso calc R 1 . .
    H H18B 0.6113 0.6636 0.0150 0.124 Uiso calc R 1 . .
    H H18C 0.4766 0.7434 -0.0367 0.124 Uiso calc R 1 . .
loop_
    _atom_site_aniso_label
    _atom_site_aniso_U_11
    _atom_site_aniso_U_22
    _atom_site_aniso_U_33
    _atom_site_aniso_U_12
    _atom_site_aniso_U_13
    _atom_site_aniso_U_23
    Cu1 0.0291(2) 0.0242(2) 0.0355(2) 0.00483(15) -0.00289(16) -0.00093(16)
    Cl1 0.0357(3) 0.0382(3) 0.0421(3) 0.0009(2) 0.0040(2) 0.0079(3)
    O1 0.0567(12) 0.0558(11) 0.0491(11) -0.0125(9) -0.0083(9) -0.0088(9)
    O2 0.0526(11) 0.0506(10) 0.0418(9) 0.0000(8) 0.0062(8) 0.0047(8)
    O3 0.135(2) 0.0369(10) 0.0564(12) -0.0054(12) 0.0259(13) -0.0023(9)
    O4 0.0610(14) 0.126(2) 0.0611(12) -0.0114(13) 0.0182(11) 0.0415(14)
    O5 0.0570(14) 0.0994(18) 0.1069(19) 0.0306(13) -0.0222(13) 0.0044(16)
    N1 0.0316(9) 0.0288(9) 0.0332(9) 0.0056(7) 0.0016(7) 0.0032(7)
    N2 0.0332(10) 0.0277(9) 0.0323(9) 0.0052(7) -0.0005(8) 0.0016(7)
    N3 0.0376(10) 0.0279(9) 0.0399(10) 0.0092(8) -0.0005(8) 0.0008(8)
    N4 0.0342(10) 0.0241(8) 0.0312(9) 0.0021(7) 0.0023(7) 0.0014(7)
    N5 0.121(3) 0.095(3) 0.104(3) -0.002(2) 0.036(2) 0.009(2)
    C1 0.0390(12) 0.0282(11) 0.0342(11) 0.0045(9) 0.0036(9) 0.0016(9)
    C2 0.0335(11) 0.0241(9) 0.0294(10) 0.0017(8) 0.0044(9) 0.0027(8)
    C3 0.0315(11) 0.0270(10) 0.0290(10) 0.0018(8) 0.0023(8) 0.0041(8)
    C4 0.0364(12) 0.0352(12) 0.0407(12) 0.0016(10) 0.0008(10) 0.0012(10)
    C5 0.0300(12) 0.0494(14) 0.0483(14) 0.0028(10) -0.0041(10) 0.0062(12)
    C6 0.0347(12) 0.0467(13) 0.0552(14) 0.0142(11) -0.0007(11) 0.0062(12)
    C7 0.0379(13) 0.0329(11) 0.0475(13) 0.0090(10) 0.0033(11) 0.0021(10)
    C8 0.0346(11) 0.0238(10) 0.0308(10) 0.0027(9) 0.0023(9) -0.0011(8)
    C9 0.0464(13) 0.0348(12) 0.0366(12) -0.0056(10) 0.0059(10) 0.0023(10)
    C10 0.0569(16) 0.0456(13) 0.0295(11) -0.0004(12) 0.0035(11) 0.0031(10)
    C11 0.0409(13) 0.0345(11) 0.0393(12) 0.0012(10) -0.0031(10) -0.0064(10)
    C12 0.0502(15) 0.0362(12) 0.0514(14) -0.0105(11) 0.0104(12) 0.0022(11)
    C13 0.0509(14) 0.0363(12) 0.0359(12) -0.0048(11) 0.0089(11) 0.0028(10)
    C14 0.093(3) 0.072(2) 0.0437(16) -0.0080(19) -0.0183(16) -0.0116(15)
    C15 0.0515(15) 0.0332(12) 0.0524(14) 0.0174(11) 0.0020(12) -0.0022(11)
    C16 0.0468(15) 0.0451(14) 0.0750(19) 0.0169(12) 0.0103(14) 0.0091(13)
    C17 0.078(2) 0.085(2) 0.0633(19) 0.016(2) 0.0250(18) 0.0214(19)
    C18 0.092(3) 0.087(3) 0.069(2) 0.019(2) 0.0183(19) 0.0167(19)
_geom_special_details
;
All e.s.d.'s (except the e.s.d. in the dihedral angle between two l.s. planes)
are estimated using the full covariance matrix. The cell e.s.d.'s are taken
into account individually in the estimation of e.s.d.'s in distances, angles
and torsion angles; correlations between e.s.d.'s in cell parameters are only
used when they are defined by crystal symmetry. An approximate (isotropic)
treatment of cell e.s.d.'s is used for estimating e.s.d.'s involving l.s.
planes.
;
loop_
    _geom_bond_atom_site_label_1
    _geom_bond_atom_site_label_2
    _geom_bond_site_symmetry_2
    _geom_bond_distance
    _geom_bond_publ_flag
    Cu1 N2 2_666 1.9892(16) ?
    Cu1 N2 . 1.9892(16) yes
    Cu1 N1 . 2.0261(18) yes
    Cu1 N1 2_666 2.0261(18) ?
    Cu1 O2 . 2.4743(17) yes
    Cl1 O5 . 1.410(2) ?
    Cl1 O4 . 1.416(2) ?
    Cl1 O3 . 1.416(2) ?
    Cl1 O2 . 1.4409(18) ?
    O1 C11 . 1.359(3) ?
    O1 C14 . 1.425(4) ?
    N1 C7 . 1.336(3) ?
    N1 C3 . 1.360(3) ?
    N2 C2 . 1.315(3) ?
    N2 N3 . 1.382(2) ?
    N3 C1 . 1.313(3) ?
    N4 C2 . 1.349(2) ?
    N4 C1 . 1.370(3) ?
    N4 C8 . 1.451(2) ?
    N5 C17 . 1.116(5) ?
    C1 C15 . 1.488(3) ?
    C2 C3 . 1.463(3) ?
    C3 C4 . 1.377(3) ?
    C4 C5 . 1.387(3) ?
    C4 H1 . 0.9300 ?
    C5 C6 . 1.361(3) ?
    C5 H2 . 0.9300 ?
    C6 C7 . 1.387(3) ?
    C6 H3 . 0.9300 ?
    C7 H4 . 0.9300 ?
    C8 C13 . 1.375(3) ?
    C8 C9 . 1.378(3) ?
    C9 C10 . 1.380(3) ?
    C9 H5 . 0.9300 ?
    C10 C11 . 1.376(3) ?
    C10 H10A . 0.9300 ?
    C11 C12 . 1.389(4) ?
    C12 C13 . 1.378(3) ?
    C12 H12A . 0.9300 ?
    C13 H13A . 0.9300 ?
    C14 H14A . 0.9600 ?
    C14 H14B . 0.9600 ?
    C14 H14C . 0.9600 ?
    C15 C16 . 1.504(4) ?
    C15 H15A . 0.9700 ?
    C15 H15B . 0.9700 ?
    C16 H16A . 0.9600 ?
    C16 H16B . 0.9600 ?
    C16 H16C . 0.9600 ?
    C17 C18 . 1.455(5) ?
    C18 H18A . 0.9600 ?
    C18 H18B . 0.9600 ?
    C18 H18C . 0.9600 ?
loop_
    _geom_angle_atom_site_label_1
    _geom_angle_atom_site_label_2
    _geom_angle_atom_site_label_3
    _geom_angle_site_symmetry_1
    _geom_angle_site_symmetry_3
    _geom_angle
    _geom_angle_publ_flag
    N2 Cu1 N2 2_666 . 180.0 yes
    N2 Cu1 N1 2_666 . 99.31(7) yes
    N2 Cu1 N1 . . 80.69(7) yes
    N2 Cu1 N1 2_666 2_666 80.69(7) ?
    N2 Cu1 N1 . 2_666 99.31(7) ?
    N1 Cu1 N1 . 2_666 180.0 yes
    N2 Cu1 O2 2_666 . 92.07(7) yes
    N2 Cu1 O2 . . 87.93(7) yes
    N1 Cu1 O2 . . 92.61(7) yes
    N1 Cu1 O2 2_666 . 87.39(7) yes
    O5 Cl1 O4 . . 110.60(17) ?
    O5 Cl1 O3 . . 109.64(17) ?
    O4 Cl1 O3 . . 109.77(15) ?
    O5 Cl1 O2 . . 109.11(14) ?
    O4 Cl1 O2 . . 108.51(12) ?
    O3 Cl1 O2 . . 109.19(12) ?
    C11 O1 C14 . . 117.6(2) ?
    Cl1 O2 Cu1 . . 131.53(10) ?
    C7 N1 C3 . . 118.35(18) ?
    C7 N1 Cu1 . . 126.54(14) ?
    C3 N1 Cu1 . . 115.11(14) ?
    C2 N2 N3 . . 109.04(16) ?
    C2 N2 Cu1 . . 112.95(14) ?
    N3 N2 Cu1 . . 136.71(14) ?
    C1 N3 N2 . . 105.81(18) ?
    C2 N4 C1 . . 105.79(17) ?
    C2 N4 C8 . . 127.23(18) ?
    C1 N4 C8 . . 126.67(17) ?
    N3 C1 N4 . . 110.41(18) ?
    N3 C1 C15 . . 126.3(2) ?
    N4 C1 C15 . . 123.28(19) ?
    N2 C2 N4 . . 108.94(18) ?
    N2 C2 C3 . . 119.51(17) ?
    N4 C2 C3 . . 131.54(18) ?
    N1 C3 C4 . . 122.13(19) ?
    N1 C3 C2 . . 110.79(17) ?
    C4 C3 C2 . . 127.06(18) ?
    C3 C4 C5 . . 118.8(2) ?
    C3 C4 H1 . . 120.6 ?
    C5 C4 H1 . . 120.6 ?
    C6 C5 C4 . . 119.1(2) ?
    C6 C5 H2 . . 120.4 ?
    C4 C5 H2 . . 120.4 ?
    C5 C6 C7 . . 119.9(2) ?
    C5 C6 H3 . . 120.0 ?
    C7 C6 H3 . . 120.0 ?
    N1 C7 C6 . . 121.7(2) ?
    N1 C7 H4 . . 119.1 ?
    C6 C7 H4 . . 119.1 ?
    C13 C8 C9 . . 120.95(19) ?
    C13 C8 N4 . . 120.21(18) ?
    C9 C8 N4 . . 118.83(18) ?
    C8 C9 C10 . . 119.6(2) ?
    C8 C9 H5 . . 120.2 ?
    C10 C9 H5 . . 120.2 ?
    C11 C10 C9 . . 119.9(2) ?
    C11 C10 H10A . . 120.0 ?
    C9 C10 H10A . . 120.0 ?
    O1 C11 C10 . . 124.3(2) ?
    O1 C11 C12 . . 115.6(2) ?
    C10 C11 C12 . . 120.0(2) ?
    C13 C12 C11 . . 120.0(2) ?
    C13 C12 H12A . . 120.0 ?
    C11 C12 H12A . . 120.0 ?
    C8 C13 C12 . . 119.4(2) ?
    C8 C13 H13A . . 120.3 ?
    C12 C13 H13A . . 120.3 ?
    O1 C14 H14A . . 109.5 ?
    O1 C14 H14B . . 109.5 ?
    H14A C14 H14B . . 109.5 ?
    O1 C14 H14C . . 109.5 ?
    H14A C14 H14C . . 109.5 ?
    H14B C14 H14C . . 109.5 ?
    C1 C15 C16 . . 113.9(2) ?
    C1 C15 H15A . . 108.8 ?
    C16 C15 H15A . . 108.8 ?
    C1 C15 H15B . . 108.8 ?
    C16 C15 H15B . . 108.8 ?
    H15A C15 H15B . . 107.7 ?
    C15 C16 H16A . . 109.5 ?
    C15 C16 H16B . . 109.5 ?
    H16A C16 H16B . . 109.5 ?
    C15 C16 H16C . . 109.5 ?
    H16A C16 H16C . . 109.5 ?
    H16B C16 H16C . . 109.5 ?
    N5 C17 C18 . . 179.4(5) ?
    C17 C18 H18A . . 109.5 ?
    C17 C18 H18B . . 109.5 ?
    H18A C18 H18B . . 109.5 ?
    C17 C18 H18C . . 109.5 ?
    H18A C18 H18C . . 109.5 ?
    H18B C18 H18C . . 109.5 ?
data_global
_journal_date_recd_electronic     2008-03-25
_journal_date_accepted     2008-04-25
_journal_name_full     'Acta Crystallographica, Section E'
_journal_year     2008
_journal_volume     64
_journal_issue      5
_journal_page_first     m741
_journal_page_last     m742
_journal_paper_category     QM
_journal_coeditor_code     GK2140
_publ_contact_author_name     'Wang, Zuoxiang'
_publ_contact_author_address
;
Ordered Matter Science Research Center
Southeast University
Nanjing 210096
P.R. China
;
_publ_contact_author_email     wangzx0908@yahoo.com.cn
_publ_contact_author_fax     '86 025 52090626'
_publ_contact_author_phone     '86 025 52090626'
_publ_section_title
;\
Bis[3-ethyl-4-(4-methoxyphenyl)-5-(2-pyridyl)-4<i>H</i>-1,2,4-triazole-\
\k^2^<i>N</i>^1^,<i>N</i>^5^]bis(perchlorato-\kO)copper(II) acetonitrile
disolvate
;
loop_
    _publ_author_name
    _publ_author_footnote
    _publ_author_address
    'Liaocheng Huang' .
;
Ordered Matter Science Research Center
Southeast University
Nanjing 210096
People's Republic of China
;
    'Zuoxiang Wang' .
;
Ordered Matter Science Research Center
Southeast University
Nanjing 210096
People's Republic of China
;
    'Xiaoming Zhang' .
;
Ordered Matter Science Research Center
Southeast University
Nanjing 210096
People's Republic of China
;
    'Pingfeng Wu' .
;
Ordered Matter Science Research Center
Southeast University
Nanjing 210096
People's Republic of China
;
