# Supplementary material for: Bis[3-ethyl-4-(4-methoxy­phen­yl)-5-(2-pyrid­yl)-4H-1,2,4-triazole-κ2 N 1,N 5]bis­(perchlorato-κO)copper(II) acetonitrile disolvate
Source: Acta Crystallogr Sect E Struct Rep Online. 2008 Apr 30;64(Pt 5):m741–2. doi: 10.1107/S1600536808012026 (PMC2961222; doi:10.1107/S1600536808012026)
Supplement: Supplementary file 2 [file e-64-0m741-Isup2.hkl]

# 
# h,k,l, Fc-squared, Fo-squared, sigma(Fo-squared) and status flag 
# 
data_I
_shelx_title ' wzx009 in   P-1' 
_shelx_refln_list_code          4 
_shelx_F_calc_maximum      103.77 
_exptl_crystal_F_000       467.00 
_reflns_d_resolution_high  0.8409 
 
loop_ 
 _symmetry_equiv_pos_as_xyz 
 'x, y, z' 
 '-x, -y, -z' 
 
_cell_length_a     8.3286 
_cell_length_b     9.1266 
_cell_length_c    14.2250 
_cell_angle_alpha 100.516 
_cell_angle_beta  101.067 
_cell_angle_gamma  98.780 
 
_shelx_F_squared_multiplier     1.000 
 
loop_ 
 _refln_index_h 
 _refln_index_k 
 _refln_index_l 
 _refln_F_squared_calc 
 _refln_F_squared_meas 
 _refln_F_squared_sigma 
 _refln_observed_status 
   1   0   0     6854.66     5268.37     57.60 o 
   2   0   0     6694.69     6430.30     72.80 o 
   3   0   0      282.73      251.66      7.54 o 
   4   0   0      535.74      508.35     10.80 o 
   5   0   0       72.36       48.53      5.99 o 
   6   0   0       71.17       51.98      2.99 o 
   7   0   0      337.75      318.83     13.01 o 
   8   0   0       96.20       86.41     14.42 o 
   9   0   0      254.07      235.87     22.51 o 
  -9   1   0        0.70        0.94      1.70 o 
  -8   1   0      200.36      206.72      7.28 o 
  -7   1   0       10.17       10.42      2.04 o 
  -6   1   0       91.79       87.18      3.93 o 
  -5   1   0      634.20      598.32     12.68 o 
  -4   1   0      575.49      558.85      9.14 o 
  -3   1   0      926.77      894.23     28.55 o 
   0   1   0     3076.65     2648.14     55.42 o 
   1   1   0      178.89      190.89     10.50 o 
   2   1   0     4083.38     3873.18     24.95 o 
   3   1   0      754.94      680.19     13.56 o 
   4   1   0     1170.79     1173.08     40.74 o 
   5   1   0      303.50      274.51      6.97 o 
   6   1   0      340.23      334.75      9.74 o 
   7   1   0      153.82      180.84      7.48 o 
   8   1   0       23.14       21.80      4.25 o 
   9   1   0        0.27        1.15      1.14 o 
  -9   2   0        2.52        1.43      1.11 o 
  -8   2   0      137.51      137.84      5.71 o 
  -7   2   0       39.58       48.94      6.43 o 
  -6   2   0      474.40      487.14     11.82 o 
  -5   2   0      378.92      368.24     10.47 o 
  -4   2   0      335.29      295.91     11.78 o 
  -3   2   0      100.59       72.67      2.35 o 
  -2   2   0     2138.70     2251.93     38.16 o 
  -1   2   0    10767.24    11135.92     36.11 o 
   0   2   0     4438.16     4333.85    121.40 o 
   1   2   0     3883.71     3557.60     78.72 o 
   2   2   0       19.26       14.86      2.48 o 
   3   2   0      552.43      498.42     15.91 o 
   4   2   0      325.57      295.35      7.38 o 
   5   2   0       17.14       13.99      1.90 o 
   6   2   0        7.67       10.31      2.28 o 
   7   2   0      167.24      143.12      6.64 o 
   8   2   0      152.16      169.94      9.04 o 
   9   2   0        2.53        1.07      1.28 o 
  -9   3   0        4.47        3.50      1.28 o 
  -8   3   0       60.31       62.44      8.85 o 
  -7   3   0       22.18       23.91      4.09 o 
  -6   3   0       58.10       53.80      3.57 o 
  -5   3   0        6.21        9.73      1.15 o 
  -4   3   0      606.40      716.97     18.53 o 
  -3   3   0      956.61      820.50      8.48 o 
  -2   3   0     2991.24     2923.94     24.48 o 
  -1   3   0     3724.24     3585.42     41.71 o 
   0   3   0     1054.48     1023.85     17.70 o 
   1   3   0      905.09      746.28     30.04 o 
   2   3   0       41.40       28.64      2.26 o 
   3   3   0      245.28      237.07      6.31 o 
   4   3   0       10.05        6.22      1.40 o 
   5   3   0       10.33       10.06      1.95 o 
   6   3   0      941.61     1035.76     39.19 o 
   7   3   0       30.91       31.59      3.78 o 
   8   3   0       92.32       85.00      8.24 o 
  -9   4   0       36.40       30.66      2.90 o 
  -8   4   0       77.12       73.77      4.87 o 
  -7   4   0      167.92      160.72      5.58 o 
  -6   4   0      691.04      726.85     15.43 o 
  -5   4   0     1071.90     1043.68     32.75 o 
  -4   4   0      732.64      633.13     16.26 o 
  -3   4   0        9.25        4.77      0.89 o 
  -2   4   0     1467.49     1408.96     21.12 o 
  -1   4   0      816.34      744.49      7.33 o 
   0   4   0     4026.69     4158.03     29.18 o 
   1   4   0     1509.24     1429.65     18.31 o 
   2   4   0      588.84      593.04      9.58 o 
   3   4   0      867.28      961.48     22.83 o 
   4   4   0     1604.93     1656.29     76.85 o 
   5   4   0      262.69      262.69      9.49 o 
   6   4   0       21.24       21.38      5.22 o 
   7   4   0       30.33       28.70      3.83 o 
   8   4   0        8.79        9.36      2.58 o 
  -9   5   0        0.54        1.50      1.12 o 
  -8   5   0       62.08       59.79      4.09 o 
  -7   5   0       33.89       32.65      2.77 o 
  -6   5   0      184.76      176.28      6.97 o 
  -5   5   0        8.46       11.15      1.35 o 
  -4   5   0     1145.25     1104.04     19.67 o 
  -3   5   0     1519.70     1521.51     26.20 o 
  -2   5   0     3497.17     3809.58     90.78 o 
  -1   5   0     2132.53     2276.78     22.36 o 
   0   5   0     2189.41     2233.26     36.29 o 
   1   5   0      187.99      130.42      5.46 o 
   2   5   0      792.27      771.72     11.18 o 
   3   5   0     1477.45     1899.72     23.53 o 
   4   5   0       66.60       72.96      6.29 o 
   5   5   0      472.38      476.10     18.46 o 
   6   5   0      317.71      333.95     12.90 o 
   7   5   0      169.70      170.98     27.27 o 
  -8   6   0       23.43       17.68      2.91 o 
  -7   6   0        4.74        1.89      0.98 o 
  -6   6   0      388.91      362.05     11.38 o 
  -5   6   0     1000.96      925.89     21.74 o 
  -4   6   0      437.55      424.74     10.01 o 
  -3   6   0      373.51      388.70     12.41 o 
  -2   6   0     1403.97     1476.89     22.22 o 
  -1   6   0      430.30      444.61     10.37 o 
   0   6   0      568.12      567.87     11.47 o 
   1   6   0      103.82       80.36      9.01 o 
   2   6   0       81.23       77.81      2.83 o 
   3   6   0      823.32      922.82     98.23 o 
   4   6   0      328.06      336.95     18.59 o 
   5   6   0       50.65       50.77      5.02 o 
   6   6   0       33.52       31.78      4.65 o 
  -8   7   0       35.96       32.31      9.62 o 
  -7   7   0      169.36      146.65     11.39 o 
  -6   7   0       43.10       27.63      6.37 o 
  -5   7   0       71.09       74.39      5.68 o 
  -4   7   0       32.78       35.43      2.28 o 
  -3   7   0      126.63      133.72      3.53 o 
  -2   7   0      799.83      889.24     26.27 o 
  -1   7   0      371.54      376.79     11.74 o 
   0   7   0      672.13      713.90     17.23 o 
   1   7   0      505.84      489.37     10.91 o 
   2   7   0     1270.05     1345.99     31.85 o 
   3   7   0       67.29       82.94      5.80 o 
   4   7   0       35.56       36.63      3.98 o 
   5   7   0       24.17       20.28      3.56 o 
  -7   8   0        3.04        1.87      1.27 o 
  -6   8   0      163.51      154.42     11.22 o 
  -5   8   0      307.29      306.72      9.06 o 
  -4   8   0      153.61      145.70      7.59 o 
  -3   8   0      592.95      654.60     16.78 o 
  -2   8   0      686.86      735.34     30.69 o 
  -1   8   0      170.87      179.42      6.78 o 
   0   8   0       55.68       70.08      3.52 o 
   1   8   0        1.51        2.13      0.92 o 
   2   8   0       79.78       92.14      5.51 o 
   3   8   0      143.25      159.33     13.90 o 
   4   8   0      240.41      271.59     17.17 o 
  -6   9   0      121.51      129.12     17.84 o 
  -5   9   0       65.40       63.21      4.67 o 
  -4   9   0      176.37      195.08     11.92 o 
  -3   9   0      672.08      750.38     26.91 o 
  -2   9   0      211.23      264.44      7.62 o 
  -1   9   0      143.48      169.92      6.36 o 
   0   9   0       96.94      118.58      5.80 o 
   1   9   0      843.06      917.60     30.88 o 
   2   9   0       67.62       77.79      5.96 o 
   3   9   0      226.94      252.49     25.60 o 
  -5  10   0       69.79       47.42      9.11 o 
  -4  10   0       45.35       43.61      9.88 o 
  -3  10   0       61.29       59.45      4.77 o 
  -2  10   0       91.91       98.96      5.14 o 
  -1  10   0      262.05      270.67     15.14 o 
   0  10   0       40.00       43.20      3.67 o 
   1  10   0      131.20      136.78      6.45 o 
  -1 -10   1       73.30       76.33      5.75 o 
   0 -10   1       91.56      100.03      6.44 o 
   1 -10   1       55.21       54.33      4.09 o 
   2 -10   1       73.88       78.79      4.68 o 
   3 -10   1       65.10       57.33      5.51 o 
   4 -10   1       66.90       59.95     18.14 o 
   5 -10   1       87.09       73.74     13.44 o 
  -3  -9   1       22.55       22.95      3.26 o 
  -2  -9   1      114.42      143.31     13.49 o 
  -1  -9   1       81.81       88.51      6.69 o 
   0  -9   1       48.62       57.48      3.92 o 
   1  -9   1       73.54       76.95      4.17 o 
   2  -9   1      368.94      409.82     15.07 o 
   3  -9   1      413.64      414.60     35.92 o 
   4  -9   1      132.31      137.84      9.26 o 
   5  -9   1      190.32      188.48     11.31 o 
   6  -9   1      202.73      202.25     13.66 o 
  -5  -8   1      119.57      104.38      7.25 o 
  -4  -8   1        0.48        2.00      1.40 o 
  -3  -8   1       39.10       42.49      4.64 o 
  -2  -8   1        2.13        0.76      2.60 o 
  -1  -8   1       25.96       30.08      2.85 o 
   0  -8   1        2.45        4.05      1.10 o 
   1  -8   1        5.88        7.99      1.38 o 
   2  -8   1      751.76      874.00     25.45 o 
   3  -8   1      140.45      146.34      6.54 o 
   4  -8   1      370.83      353.26     12.42 o 
   5  -8   1      254.84      235.48      7.27 o 
   6  -8   1      239.56      224.26     25.19 o 
   7  -8   1        6.14        8.57      2.59 o 
  -6  -7   1       11.62       13.06      2.60 o 
  -5  -7   1       38.72       35.97      4.23 o 
  -4  -7   1      165.82      153.51      7.73 o 
  -3  -7   1      268.06      284.95     12.09 o 
  -2  -7   1      129.36      141.05      4.16 o 
  -1  -7   1      121.65      125.35      3.90 o 
   0  -7   1      274.61      290.61      5.65 o 
   1  -7   1      304.44      322.86      8.68 o 
   2  -7   1      823.62      918.20     20.66 o 
   3  -7   1        4.06        6.37      1.44 o 
   4  -7   1      423.04      433.12     12.02 o 
   5  -7   1      150.53      142.08      4.07 o 
   6  -7   1      528.45      513.08     18.75 o 
   7  -7   1      112.93      107.16     18.61 o 
   8  -7   1      140.23      109.98     34.92 o 
  -7  -6   1        4.42        2.59      1.98 o 
  -6  -6   1       20.05       23.27      3.32 o 
  -5  -6   1       45.48       46.10      4.10 o 
  -4  -6   1      227.59      230.45      8.56 o 
  -3  -6   1        3.25        1.75      1.98 o 
  -2  -6   1        7.56        8.11      1.15 o 
  -1  -6   1       24.14       37.97      3.08 o 
   0  -6   1        3.49        2.67      0.93 o 
   1  -6   1       23.61       19.18      1.80 o 
   2  -6   1      294.99      295.96      7.60 o 
   3  -6   1      892.27      930.45     15.41 o 
   4  -6   1      963.01     1033.86     19.08 o 
   5  -6   1      828.68      792.65     17.84 o 
   6  -6   1      189.73      191.34     10.91 o 
   7  -6   1       52.46       53.05      3.21 o 
   8  -6   1       78.72       79.14      4.40 o 
  -7  -5   1        2.41        1.97      1.77 o 
  -6  -5   1      222.88      240.04     11.50 o 
  -5  -5   1      100.35       91.90      8.00 o 
  -4  -5   1      588.39      616.65     15.55 o 
  -3  -5   1       48.50       48.44      4.08 o 
  -2  -5   1        1.05        4.11      1.18 o 
  -1  -5   1      313.81      362.28     24.81 o 
   0  -5   1        9.64       11.14      1.28 o 
   1  -5   1     1152.08     1211.73     18.92 o 
   2  -5   1      890.94      967.63     10.85 o 
   3  -5   1     2697.26     2812.54     70.67 o 
   4  -5   1      382.56      347.82      8.26 o 
   5  -5   1     1481.36     1532.30     28.80 o 
   6  -5   1      166.22      173.41      4.29 o 
   7  -5   1       92.12       90.04      4.22 o 
   8  -5   1      113.16      124.26      5.16 o 
   9  -5   1       30.09       21.87      2.72 o 
  -8  -4   1       15.52       11.68      2.99 o 
  -7  -4   1       17.87       12.45      4.82 o 
  -6  -4   1       20.42       15.35      2.84 o 
  -5  -4   1        1.25        2.27      3.30 o 
  -4  -4   1       41.76       40.75      3.32 o 
  -3  -4   1        2.74        4.38      1.26 o 
  -2  -4   1        3.33        8.75      1.38 o 
  -1  -4   1        3.63        3.85      0.89 o 
   0  -4   1       95.40       90.09      2.16 o 
   1  -4   1       54.93       77.85      1.87 o 
   2  -4   1      237.18      178.24      3.91 o 
   3  -4   1     1048.79      965.22     17.34 o 
   4  -4   1     1060.87      978.91     19.32 o 
   5  -4   1      852.94      884.27     34.47 o 
   6  -4   1     1192.03     1246.40     24.13 o 
   7  -4   1      449.02      450.28     13.04 o 
   8  -4   1      369.74      393.15     13.97 o 
   9  -4   1       88.21       95.60      8.58 o 
  -8  -3   1       16.11       16.73      3.29 o 
  -7  -3   1       38.43       41.90      4.44 o 
  -6  -3   1       22.94       26.86      6.20 o 
  -5  -3   1       17.33       13.99      2.39 o 
  -4  -3   1        5.10        2.21      0.95 o 
  -3  -3   1       47.40       60.81      2.26 o 
  -2  -3   1        6.43        8.26      0.93 o 
  -1  -3   1      485.38      520.21     13.41 o 
   0  -3   1      456.68      426.83      6.88 o 
   1  -3   1      224.59      189.23      4.25 o 
   2  -3   1     9203.01     7907.07     89.91 o 
   3  -3   1        4.65        2.25      0.51 o 
   4  -3   1     2724.33     2521.43     62.16 o 
   5  -3   1     1209.90     1225.35     17.79 o 
   6  -3   1      443.48      434.01      9.84 o 
   7  -3   1        4.87        2.88      0.93 o 
   8  -3   1      157.96      160.64      7.60 o 
   9  -3   1       76.02       69.62      6.16 o 
  -9  -2   1        5.40        2.91      2.02 o 
  -8  -2   1       65.32       62.01     12.33 o 
  -7  -2   1       57.48       60.75      4.71 o 
  -6  -2   1       15.32       14.21      2.62 o 
  -5  -2   1        1.92        1.36      1.48 o 
  -4  -2   1      473.76      499.16     10.11 o 
  -3  -2   1      643.75      657.80     10.18 o 
  -2  -2   1        2.08        2.04      0.35 o 
   0  -2   1     6097.79     5750.85     63.44 o 
   1  -2   1      182.85      184.59      2.68 o 
   2  -2   1     5993.30     5707.73     65.11 o 
   3  -2   1     4155.13     4039.01     74.65 o 
   4  -2   1     2790.58     2893.95     33.44 o 
   5  -2   1      882.90      913.33     14.54 o 
   6  -2   1      381.59      362.42      8.75 o 
   7  -2   1      250.53      229.92      6.40 o 
   8  -2   1      342.90      327.41     24.02 o 
   9  -2   1      139.39      136.05      9.46 o 
  -9  -1   1        0.69        0.28      1.61 o 
  -8  -1   1       82.96       84.95      9.14 o 
  -7  -1   1        0.47        0.23      1.30 o 
  -6  -1   1       53.53       63.07      4.54 o 
  -5  -1   1      291.29      269.20      9.61 o 
  -4  -1   1     1127.79     1328.10     14.02 o 
  -3  -1   1      728.41      691.45     21.02 o 
  -2  -1   1       68.89       66.26      1.55 o 
  -1  -1   1       41.49       35.42      1.88 o 
   1  -1   1     3053.79     2922.07     33.66 o 
   2  -1   1      626.68      574.50     20.27 o 
   3  -1   1      405.76      382.70      6.68 o 
   4  -1   1     1602.62     1607.29     31.60 o 
   5  -1   1     1216.62     1203.86     17.75 o 
   6  -1   1      391.82      382.55      8.89 o 
   7  -1   1      371.67      379.61     14.93 o 
   8  -1   1      280.49      275.35     14.20 o 
   9  -1   1      177.43      175.75      9.85 o 
  -9   0   1       23.40       26.62      4.88 o 
  -8   0   1       39.34       42.46      6.21 o 
  -7   0   1        3.25        1.11      1.33 o 
  -6   0   1        2.22        1.88      0.86 o 
  -5   0   1       54.59       54.86      2.76 o 
  -4   0   1        1.93        1.29      0.81 o 
  -3   0   1      301.09      270.22      8.06 o 
   1   0   1     2077.39     1979.64     20.93 o 
   2   0   1     2939.24     3072.75     26.14 o 
   3   0   1     3314.99     3387.00     29.56 o 
   4   0   1      809.00      922.77     12.76 o 
   5   0   1       70.12       61.74      6.19 o 
   6   0   1      591.89      682.25     19.50 o 
   7   0   1      667.30      718.59     17.92 o 
   8   0   1      944.34      974.56     28.85 o 
   9   0   1       85.97       71.36     14.08 o 
  -9   1   1       11.60       16.34      3.01 o 
  -8   1   1       61.64       62.68      6.00 o 
  -7   1   1      321.21      300.20      7.84 o 
  -6   1   1       27.53       26.64      4.56 o 
  -5   1   1       17.02       20.62      4.67 o 
  -4   1   1      493.73      520.69      9.52 o 
  -3   1   1      240.07      283.34      8.68 o 
  -2   1   1     1013.19     1121.02     10.78 o 
  -1   1   1       37.33       47.38      0.71 o 
   0   1   1      785.77      787.47     12.39 o 
   1   1   1      278.35      273.23      6.69 o 
   2   1   1       15.08       11.60      1.10 o 
   3   1   1     2302.26     2431.55     22.70 o 
   4   1   1       73.90       75.59      2.40 o 
   5   1   1      681.39      737.10     11.56 o 
   6   1   1      755.91      847.07     16.30 o 
   7   1   1       48.51       56.57      4.95 o 
   8   1   1      135.34      167.58     13.74 o 
   9   1   1      145.17      130.93     13.76 o 
  -9   2   1        1.80        4.09      1.10 o 
  -8   2   1       21.11       15.43      2.99 o 
  -7   2   1      289.38      277.74      8.49 o 
  -6   2   1       85.45       89.29      4.38 o 
  -5   2   1      125.68      127.10      4.14 o 
  -4   2   1        1.60        1.31      0.95 o 
  -3   2   1     1437.92     1477.40     17.19 o 
  -2   2   1     5919.44     5655.99     61.05 o 
  -1   2   1        8.70       15.06      1.98 o 
   0   2   1      920.42      884.27     10.45 o 
   1   2   1     2420.88     2335.93     13.85 o 
   3   2   1     1663.46     1756.45     31.99 o 
   4   2   1        1.52        4.86      1.16 o 
   5   2   1      321.91      328.87      9.03 o 
   6   2   1        1.16        2.87      1.78 o 
   7   2   1      684.05      808.46     35.43 o 
   8   2   1      237.25      236.46      9.71 o 
  -9   3   1       24.99       34.20      6.95 o 
  -8   3   1        0.95        4.83      3.22 o 
  -7   3   1       11.60       10.20      6.35 o 
  -6   3   1       50.63       47.51      3.21 o 
  -5   3   1       70.50       63.23      4.06 o 
  -4   3   1       10.21       23.60      6.82 o 
  -3   3   1       17.52       15.20      1.12 o 
  -2   3   1      101.36      108.57      2.02 o 
  -1   3   1     1482.95     1466.51     11.27 o 
   1   3   1      495.07      424.85      8.84 o 
   2   3   1      952.13      893.31     12.37 o 
   3   3   1       90.34       78.55      4.30 o 
   4   3   1        1.41        1.92      1.57 o 
   5   3   1      600.35      614.15     16.74 o 
   6   3   1      235.90      258.63      9.37 o 
   7   3   1      304.71      350.09     14.27 o 
   8   3   1      304.91      307.46     11.83 o 
  -9   4   1       28.13       27.51      3.10 o 
  -8   4   1       10.21       10.50      1.87 o 
  -7   4   1       80.78       76.89      4.47 o 
  -6   4   1      133.04      133.81      5.18 o 
  -5   4   1      399.35      420.12      7.95 o 
  -4   4   1     1224.46     1183.55     16.40 o 
  -3   4   1     1164.51     1238.64     15.88 o 
  -2   4   1      808.20      815.99     13.83 o 
  -1   4   1      880.49      927.01      9.17 o 
   0   4   1     3301.00     3439.67     29.03 o 
   1   4   1      982.50      959.45     10.93 o 
   2   4   1     2500.95     2559.33     57.69 o 
   3   4   1      815.66      859.80     49.91 o 
   4   4   1     1087.68     1221.73     36.55 o 
   5   4   1        3.84        5.20      3.01 o 
   6   4   1      637.93      694.46     32.64 o 
   7   4   1      304.92      315.91     11.44 o 
  -9   5   1        7.02       10.27      1.90 o 
  -8   5   1        3.77        3.79      0.95 o 
  -7   5   1       19.49       16.50      2.09 o 
  -6   5   1      187.27      170.44      4.98 o 
  -5   5   1       25.22       24.99      2.11 o 
  -4   5   1      221.46      210.81      5.10 o 
  -3   5   1       81.19       74.99     10.15 o 
  -2   5   1      252.79      258.84      5.36 o 
  -1   5   1     1423.48     1490.45     35.55 o 
   0   5   1     1169.68     1228.69     13.17 o 
   1   5   1      336.29      297.53      6.93 o 
   2   5   1      667.54      619.04     14.04 o 
   3   5   1      305.84      303.11      9.57 o 
   4   5   1      943.04     1036.82     34.37 o 
   5   5   1      449.71      475.98     19.04 o 
   6   5   1      481.59      491.57     44.20 o 
   7   5   1      274.68      289.31     10.07 o 
  -8   6   1        0.96        1.94      1.11 o 
  -7   6   1        5.71        2.71      1.23 o 
  -6   6   1      357.95      326.51     24.50 o 
  -5   6   1       14.03        8.12      1.64 o 
  -4   6   1       16.55        9.43      7.59 o 
  -3   6   1        0.82        0.52      0.99 o 
  -2   6   1      458.45      435.49     10.92 o 
  -1   6   1      395.10      394.30      7.08 o 
   0   6   1      106.00       99.36      3.89 o 
   1   6   1      523.18      533.31     14.63 o 
   2   6   1      527.41      573.10     15.16 o 
   3   6   1      977.14     1114.91     90.65 o 
   4   6   1      174.60      185.48      8.19 o 
   5   6   1      195.31      206.98     19.03 o 
   6   6   1      133.65      125.26     10.63 o 
  -8   7   1       46.75       35.23      4.68 o 
  -7   7   1        5.00        2.99      1.15 o 
  -6   7   1        1.93        1.72      0.83 o 
  -5   7   1       16.81       12.44      1.47 o 
  -4   7   1      140.39      112.71      3.52 o 
  -3   7   1        3.39        3.50      0.89 o 
  -2   7   1       15.33       10.12      2.24 o 
  -1   7   1      161.94      165.10      5.37 o 
   0   7   1      202.55      225.84      5.92 o 
   1   7   1      879.73      966.99     25.06 o 
   2   7   1       41.04       32.18      3.60 o 
   3   7   1      245.26      247.39     10.56 o 
   4   7   1       52.00       52.39      4.79 o 
   5   7   1      245.41      241.10      8.67 o 
  -7   8   1       13.76        3.85      1.20 o 
  -6   8   1        4.92        5.89      1.59 o 
  -5   8   1       52.90       50.32      3.37 o 
  -4   8   1        0.85        1.25      1.02 o 
  -3   8   1      393.32      394.76     13.62 o 
  -2   8   1       91.19       93.45      3.95 o 
  -1   8   1       13.67       15.86      2.44 o 
   0   8   1      168.45      174.99      5.52 o 
   1   8   1       13.26        8.82      1.37 o 
   2   8   1      175.70      193.04      7.72 o 
   3   8   1       79.03       91.36      6.52 o 
   4   8   1      133.78      143.24      8.33 o 
  -6   9   1        7.30        7.07      3.01 o 
  -5   9   1        9.12       11.00      1.56 o 
  -4   9   1       10.52       17.90      2.04 o 
  -3   9   1       81.04       92.11      4.14 o 
  -2   9   1       11.35       12.08      1.80 o 
  -1   9   1       11.75       12.03      2.03 o 
   0   9   1      728.01      766.22     37.95 o 
   1   9   1      130.32      126.43      6.68 o 
   2   9   1       99.34      112.60      7.51 o 
   3   9   1      170.14      216.84     29.52 o 
  -4  10   1        2.03        2.59      1.16 o 
  -3  10   1        6.13        6.01      1.59 o 
  -2  10   1      138.64      155.87      5.92 o 
  -1  10   1        2.27        1.23      1.02 o 
   0  10   1       36.97       36.30      4.03 o 
   1  10   1       71.73       65.68      5.07 o 
  -2 -10   2       98.56       99.87      7.04 o 
  -1 -10   2      187.57      211.68     25.57 o 
   0 -10   2        8.62        7.39      1.17 o 
   1 -10   2        1.89        3.37      1.42 o 
   2 -10   2       14.27       17.96      4.36 o 
   3 -10   2        8.93        9.02      1.92 o 
   4 -10   2       16.83       17.63      3.97 o 
   5 -10   2        5.91        5.51      1.49 o 
  -3  -9   2        5.37        2.08      2.25 o 
  -2  -9   2        8.12       15.00      2.70 o 
  -1  -9   2        4.12        3.59      1.21 o 
   0  -9   2        2.02        1.90      0.94 o 
   1  -9   2       41.06       42.22      3.25 o 
   2  -9   2      335.95      337.28     13.88 o 
   3  -9   2        3.42        4.09      1.11 o 
   4  -9   2       85.40       80.62     14.09 o 
   5  -9   2       48.44       57.32     10.74 o 
   6  -9   2       53.85       59.61      9.92 o 
  -5  -8   2        0.59        1.75      1.36 o 
  -3  -8   2        1.67        3.44      2.37 o 
  -2  -8   2       95.42      105.92      5.47 o 
  -1  -8   2       36.93       39.65      3.33 o 
   0  -8   2        1.50        2.71      1.25 o 
   1  -8   2       52.53       54.93      3.07 o 
   2  -8   2       11.57       12.63      1.52 o 
   3  -8   2       86.08       78.53      4.36 o 
   4  -8   2       45.71       42.10      6.90 o 
   5  -8   2       18.86       17.93      4.03 o 
   6  -8   2       72.36       81.63     16.35 o 
   7  -8   2       53.29       49.76     13.33 o 
  -6  -7   2        6.66        5.60      1.83 o 
  -5  -7   2       72.49       64.33      5.37 o 
  -4  -7   2       26.85       23.14      2.79 o 
  -3  -7   2       37.85       42.44      6.73 o 
  -2  -7   2       27.50       35.11      3.59 o 
  -1  -7   2      101.45      101.44      4.49 o 
   0  -7   2        4.48        3.99      4.88 o 
   1  -7   2       20.42       18.58      1.90 o 
   2  -7   2      177.03      201.57      6.37 o 
   3  -7   2      192.50      211.83      5.81 o 
   4  -7   2       12.59        8.49      1.17 o 
   5  -7   2      235.31      237.52      5.79 o 
   6  -7   2       33.02       37.64     11.07 o 
   7  -7   2       39.09       53.26      8.11 o 
   8  -7   2       77.80       85.22     16.02 o 
  -7  -6   2      180.70      180.17      9.21 o 
  -6  -6   2       72.54       63.97      5.31 o 
  -5  -6   2        0.46        0.00      2.32 o 
  -4  -6   2       70.59       69.98      5.16 o 
  -3  -6   2       38.77       41.14      3.70 o 
  -2  -6   2       18.07       23.87      2.50 o 
  -1  -6   2       39.41       42.60      2.86 o 
   0  -6   2        9.28        7.87      1.04 o 
   1  -6   2      136.60      130.71      6.87 o 
   2  -6   2       91.43       99.82      5.95 o 
   3  -6   2       25.09       22.21      2.49 o 
   4  -6   2       11.18       11.60      3.59 o 
   5  -6   2        9.35        6.93      1.67 o 
   6  -6   2       11.24       11.07      3.09 o 
   7  -6   2       62.61       55.81      3.07 o 
   8  -6   2       78.93       81.86     10.55 o 
  -7  -5   2       68.93       62.32      5.90 o 
  -6  -5   2       25.99       27.08      3.73 o 
  -5  -5   2      129.07      116.43      6.20 o 
  -4  -5   2      360.30      360.07     11.05 o 
  -3  -5   2      281.95      276.00     12.61 o 
  -2  -5   2       42.23       31.71     14.72 o 
  -1  -5   2        0.83        0.86      0.84 o 
   0  -5   2      673.62      817.58      9.29 o 
   1  -5   2        0.77        1.21      0.64 o 
   2  -5   2      476.87      513.21      8.39 o 
   3  -5   2        3.34        4.79      1.13 o 
   4  -5   2      910.07      949.65     29.92 o 
   5  -5   2      805.30      849.52     30.96 o 
   6  -5   2      262.35      268.21      8.03 o 
   7  -5   2       65.26       61.35      3.46 o 
   8  -5   2       78.84       73.15      4.50 o 
   9  -5   2      104.04      112.98     20.45 o 
  -8  -4   2      209.80      194.29     24.33 o 
  -7  -4   2      108.97      106.74      7.01 o 
  -6  -4   2      205.81      205.14      8.09 o 
  -5  -4   2       51.23       44.47      4.10 o 
  -4  -4   2       11.78        8.34      1.69 o 
  -3  -4   2       84.66       68.63      3.70 o 
  -2  -4   2        1.65        3.40      0.71 o 
  -1  -4   2      946.83     1069.79     37.59 o 
   0  -4   2       12.19       16.84      1.31 o 
   1  -4   2        5.63        3.88      1.01 o 
   2  -4   2      286.77      297.02      5.88 o 
   3  -4   2       36.80       23.14      3.16 o 
   4  -4   2      287.12      279.75      6.75 o 
   5  -4   2       50.77       46.27      3.14 o 
   6  -4   2      236.89      221.92      5.56 o 
   7  -4   2       57.62       51.59      5.27 o 
   8  -4   2      121.33      129.04     16.52 o 
   9  -4   2       81.22       89.55      6.22 o 
  -8  -3   2      268.03      291.68     17.77 o 
  -7  -3   2       21.90       26.53      4.12 o 
  -6  -3   2      176.58      195.88      6.47 o 
  -5  -3   2       27.27       21.83      2.90 o 
  -4  -3   2      124.03      133.59      3.78 o 
  -3  -3   2      154.58      157.50      2.92 o 
  -2  -3   2      363.96      412.54     16.51 o 
  -1  -3   2      538.07      643.94     12.63 o 
   0  -3   2      384.06      362.83      7.09 o 
   1  -3   2      780.80      858.12      7.58 o 
   2  -3   2      115.09      126.75      5.01 o 
   3  -3   2        8.69       21.60      1.89 o 
   4  -3   2      437.20      427.05     18.40 o 
   5  -3   2      595.46      603.78     11.56 o 
   6  -3   2       16.15       21.16      5.27 o 
   7  -3   2       81.13       78.29      8.77 o 
   8  -3   2      144.51      146.71      8.45 o 
   9  -3   2       44.71       37.28      7.63 o 
  -9  -2   2       41.71       40.54      6.67 o 
  -8  -2   2        3.30        6.03      1.51 o 
  -7  -2   2      223.60      252.78     10.67 o 
  -6  -2   2      371.28      365.72     38.14 o 
  -5  -2   2        0.95        0.05      0.61 o 
  -4  -2   2      346.69      356.23      6.59 o 
  -3  -2   2       13.60       14.11      1.20 o 
  -2  -2   2      658.21      657.09     12.34 o 
  -1  -2   2     4698.44     5152.98     79.81 o 
   0  -2   2     2077.20     2256.10     47.36 o 
   1  -2   2     2497.62     2416.90     25.52 o 
   2  -2   2        4.90        5.62      0.81 o 
   3  -2   2     2587.39     2694.52     38.44 o 
   4  -2   2     1617.73     1843.76     24.67 o 
   5  -2   2      689.81      770.05     15.20 o 
   6  -2   2        2.02        1.21      0.61 o 
   7  -2   2       77.68       77.85      5.21 o 
   8  -2   2       49.08       52.80      6.62 o 
   9  -2   2       23.51       26.50      5.03 o 
  -9  -1   2      279.69      256.11     13.95 o 
  -8  -1   2      279.55      284.56     12.74 o 
  -7  -1   2      226.53      247.14     10.23 o 
  -6  -1   2      187.19      198.41     13.43 o 
  -5  -1   2      141.87      166.49      7.86 o 
  -4  -1   2     1398.52     1473.97     33.23 o 
  -3  -1   2      904.48      981.03     18.37 o 
  -2  -1   2        2.41       15.54      5.19 o 
  -1  -1   2      488.11      555.72      8.19 o 
   0  -1   2     3743.03     3573.81     40.20 o 
   1  -1   2     1276.90     1400.72     15.28 o 
   2  -1   2       55.68       56.49      3.65 o 
   3  -1   2      588.71      647.47     17.07 o 
   4  -1   2      113.27      120.12      2.92 o 
   5  -1   2      725.53      777.68     18.28 o 
   6  -1   2        5.23        6.06      1.91 o 
   7  -1   2      343.79      342.41     11.09 o 
   8  -1   2      107.02      110.17      5.82 o 
   9  -1   2      264.90      262.07     25.51 o 
  -9   0   2      104.99      102.79     13.26 o 
  -8   0   2      369.09      391.41     20.41 o 
  -7   0   2      112.59      100.96      7.79 o 
  -6   0   2      402.76      391.99      9.09 o 
  -5   0   2        1.81        4.04      0.85 o 
  -4   0   2       11.38       10.01      1.63 o 
  -3   0   2       26.69       25.99      1.65 o 
  -2   0   2      288.85      298.47      6.12 o 
  -1   0   2       26.72       26.92      0.70 o 
   0   0   2      367.31      389.46      5.33 o 
   1   0   2      204.28      270.52      4.54 o 
   3   0   2     3034.90     3343.31     67.93 o 
   4   0   2      527.16      522.33      8.97 o 
   5   0   2      725.82      784.71     14.00 o 
   6   0   2       96.62       94.88      3.50 o 
   7   0   2      378.60      410.93     11.75 o 
   8   0   2       57.37       60.31     13.54 o 
   9   0   2       41.49       39.76      6.04 o 
  -9   1   2      152.60      138.51      8.92 o 
  -8   1   2      216.84      205.40      8.71 o 
  -7   1   2       18.99       26.00      3.88 o 
  -6   1   2      335.68      391.77     13.71 o 
  -5   1   2     1208.82     1360.89     19.09 o 
  -4   1   2      457.66      561.51     10.67 o 
  -3   1   2      109.00      130.70      3.63 o 
  -2   1   2     4000.46     3951.25     41.20 o 
  -1   1   2       26.47       23.71      0.70 o 
   0   1   2     5467.76     5778.96     63.43 o 
   1   1   2     2797.62     2937.58     40.43 o 
   2   1   2      201.18      190.42      4.10 o 
   3   1   2     1101.06     1298.06     36.69 o 
   4   1   2      198.77      191.57      6.67 o 
   5   1   2       69.02       71.23      2.70 o 
   6   1   2        1.65        2.38      1.65 o 
   7   1   2       44.33       36.41      4.09 o 
   8   1   2      147.28      155.37      8.25 o 
  -9   2   2       96.23       96.21      6.87 o 
  -8   2   2        2.03        1.04      1.01 o 
  -7   2   2       98.85      118.58      5.88 o 
  -6   2   2      134.62      139.74      7.44 o 
  -5   2   2      298.07      336.48      8.00 o 
  -4   2   2      961.16     1046.39     33.17 o 
  -3   2   2     1537.47     1630.27     26.24 o 
  -2   2   2       11.80       11.55      1.00 o 
  -1   2   2      812.64      790.34      8.27 o 
   0   2   2      305.82      341.84     10.85 o 
   1   2   2      452.52      501.68      9.68 o 
   2   2   2      312.65      343.52      7.92 o 
   3   2   2        4.32        5.12      1.41 o 
   4   2   2      262.65      235.18      8.02 o 
   5   2   2        0.80        0.40      1.92 o 
   6   2   2      307.52      338.37     11.76 o 
   7   2   2      108.45      115.12      7.67 o 
   8   2   2      165.19      158.89     10.70 o 
  -9   3   2      222.45      236.25      6.67 o 
  -8   3   2      121.66      131.39      5.99 o 
  -7   3   2      222.40      256.75     10.37 o 
  -6   3   2       60.43       67.62      3.90 o 
  -5   3   2       80.19       89.75      4.14 o 
  -4   3   2        2.78        0.84      1.35 o 
  -3   3   2        1.05        2.32      0.89 o 
  -2   3   2        2.07        3.62      1.54 o 
  -1   3   2      449.13      416.92      7.38 o 
   0   3   2      332.31      383.46      6.68 o 
   1   3   2        4.44        4.74      0.96 o 
   2   3   2       96.89       82.42      3.42 o 
   3   3   2      269.54      261.45     13.66 o 
   4   3   2      168.43      179.56      7.91 o 
   5   3   2        6.00       10.66      2.07 o 
   6   3   2        3.12        3.96      2.01 o 
   7   3   2      295.20      284.69     23.01 o 
   8   3   2      137.80      127.52      7.91 o 
  -9   4   2       82.77       85.39      5.49 o 
  -8   4   2      131.96      155.18     11.74 o 
  -7   4   2       48.59       58.28      4.08 o 
  -6   4   2      592.30      651.95     14.07 o 
  -5   4   2       10.59        8.78      1.35 o 
  -4   4   2      718.91      711.61     16.01 o 
  -3   4   2     1057.61     1055.51     18.25 o 
  -2   4   2      673.45      636.54     10.05 o 
  -1   4   2      726.59      761.85      8.83 o 
   0   4   2        1.62        2.16      0.95 o 
   1   4   2      798.37      860.90     10.72 o 
   2   4   2      157.63      182.76      4.92 o 
   3   4   2     1666.38     1819.26     31.68 o 
   5   4   2      428.68      463.86     20.04 o 
   6   4   2       79.39       69.08      4.94 o 
   7   4   2      102.63       94.40     11.74 o 
  -9   5   2       74.56       88.58      5.46 o 
  -8   5   2       46.11       56.62      4.29 o 
  -7   5   2        4.21        5.47      1.40 o 
  -6   5   2      168.89      162.24      5.59 o 
  -5   5   2      164.25      149.73      6.60 o 
  -4   5   2       59.71       55.05      2.46 o 
  -3   5   2       38.64       28.45      3.56 o 
  -2   5   2       32.02       28.74      2.01 o 
  -1   5   2       39.98       40.17      2.40 o 
   0   5   2       56.49       71.93      5.01 o 
   1   5   2        3.23        3.95      0.93 o 
   2   5   2      130.75      119.20     10.03 o 
   3   5   2      616.67      599.87     15.38 o 
   4   5   2       57.56       56.70      5.25 o 
   5   5   2       20.51       18.98      3.96 o 
   6   5   2       40.02       38.43      4.11 o 
   7   5   2      148.11      140.32      8.47 o 
  -8   6   2       52.52       66.43      4.44 o 
  -7   6   2      140.08      128.92      6.60 o 
  -6   6   2        2.96        1.17      0.72 o 
  -5   6   2        4.93        3.74      1.04 o 
  -4   6   2      163.62      159.80      3.97 o 
  -3   6   2        6.24        6.50      2.94 o 
  -2   6   2      123.18      111.33      4.16 o 
  -1   6   2        1.98        1.29      0.99 o 
   0   6   2        6.41        7.47      1.74 o 
   1   6   2        2.68        2.48      0.66 o 
   2   6   2      225.33      250.85      7.44 o 
   3   6   2      374.74      338.69     17.95 o 
   4   6   2      202.13      221.87     10.89 o 
   5   6   2       14.25       11.93      3.10 o 
   6   6   2       11.87       10.71      3.10 o 
  -8   7   2        0.51        0.36      1.05 o 
  -7   7   2       38.37       32.10      3.86 o 
  -6   7   2       46.05       35.19      2.76 o 
  -5   7   2        1.06        1.19      0.94 o 
  -4   7   2      156.72      127.69      4.07 o 
  -3   7   2       97.03       91.17      3.56 o 
  -2   7   2       27.65       26.07      2.37 o 
  -1   7   2       42.26       37.74      3.04 o 
   0   7   2       39.32       47.17      3.45 o 
   1   7   2       90.94       72.34      4.00 o 
   2   7   2       18.32       18.80      2.39 o 
   3   7   2        7.20        6.84      1.96 o 
   4   7   2       16.40       14.78      2.53 o 
   5   7   2       17.51       15.24      2.75 o 
  -7   8   2       38.29       32.09      3.10 o 
  -6   8   2       11.55        9.59      1.98 o 
  -5   8   2       41.43       36.21      2.68 o 
  -4   8   2       52.51       42.97      3.33 o 
  -3   8   2      401.29      381.54     13.35 o 
  -2   8   2       22.36       21.71      2.60 o 
  -1   8   2       13.75       13.67      1.84 o 
   0   8   2        0.47        1.74      1.71 o 
   1   8   2      238.39      252.30     12.17 o 
   2   8   2        7.64        3.91      1.49 o 
   3   8   2       13.71       17.53      2.99 o 
   4   8   2       20.49       17.16      3.24 o 
  -6   9   2       21.96       15.57      2.47 o 
  -5   9   2       27.35       25.92      2.64 o 
  -4   9   2       11.70       12.97      1.80 o 
  -3   9   2      104.19      106.22      5.34 o 
  -2   9   2       19.26       18.14      2.48 o 
  -1   9   2      219.36      221.37     12.28 o 
   0   9   2       41.84       31.01      2.79 o 
   1   9   2       60.56       56.77      4.73 o 
   2   9   2       34.02       32.86      3.98 o 
  -4  10   2        3.23        2.25      1.21 o 
  -3  10   2       15.81       10.01      1.48 o 
  -2  10   2        3.36        5.67      1.30 o 
  -1  10   2       10.13        8.52      1.62 o 
   0  10   2       85.30       68.97      5.51 o 
  -2 -10   3      264.46      272.26      9.06 o 
  -1 -10   3      207.28      227.28     17.18 o 
   0 -10   3      117.96      151.44     18.90 o 
   1 -10   3       11.85       18.78      5.42 o 
   2 -10   3      142.86      168.93     11.75 o 
   3 -10   3        8.95       16.20      4.14 o 
   4 -10   3        3.89        3.36      2.68 o 
   5 -10   3       17.54       19.62      3.87 o 
  -4  -9   3       34.32       31.66      4.64 o 
  -3  -9   3       43.53       51.44      4.53 o 
  -2  -9   3       76.89       77.38      4.63 o 
  -1  -9   3       16.64       14.97      2.02 o 
   0  -9   3       15.95       18.74      2.14 o 
   1  -9   3       79.61       83.88      4.15 o 
   2  -9   3      185.47      202.72      5.77 o 
   3  -9   3        0.42        0.00      2.81 o 
   4  -9   3       74.48       78.52     10.37 o 
   5  -9   3        3.69        4.04      2.03 o 
   6  -9   3        2.93        0.90      2.66 o 
  -5  -8   3        8.33       12.21      3.23 o 
  -4  -8   3      182.19      189.70      8.18 o 
  -3  -8   3      170.43      166.79      7.46 o 
  -2  -8   3      212.39      211.08     12.55 o 
  -1  -8   3      222.32      242.33     12.17 o 
   0  -8   3       60.83       63.45      3.75 o 
   1  -8   3       32.08       39.27      2.92 o 
   2  -8   3       14.80       21.40      1.91 o 
   3  -8   3      327.31      297.50     32.06 o 
   4  -8   3       30.63       27.78      4.95 o 
   5  -8   3        5.29        4.96      3.14 o 
   6  -8   3       23.54       19.38      3.61 o 
   7  -8   3       24.57       24.96      4.66 o 
  -6  -7   3      141.68      145.18      7.60 o 
  -5  -7   3        1.75        1.17      2.43 o 
  -4  -7   3      306.53      307.77     17.68 o 
  -3  -7   3      363.50      364.90     15.79 o 
  -2  -7   3      182.73      187.00     10.67 o 
  -1  -7   3       92.85      110.61      4.90 o 
   0  -7   3      118.27      117.66      3.69 o 
   1  -7   3       48.77       44.60      4.03 o 
   2  -7   3       32.48       33.08      1.92 o 
   3  -7   3        1.09        1.74      1.29 o 
   4  -7   3       27.42       24.83      4.80 o 
   5  -7   3      103.97      117.24      9.86 o 
   6  -7   3        1.45        3.54      3.05 o 
   7  -7   3        9.23        8.06      3.09 o 
   8  -7   3       14.52       16.69      3.39 o 
  -7  -6   3      166.46      164.08      8.90 o 
  -6  -6   3      164.51      155.10      7.73 o 
  -5  -6   3      328.21      317.15     15.35 o 
  -4  -6   3     1067.13     1188.88     32.81 o 
  -3  -6   3      503.33      516.94     21.38 o 
  -2  -6   3      225.84      207.47      9.27 o 
  -1  -6   3      605.33      602.98     32.16 o 
   0  -6   3      473.09      472.09      8.47 o 
   1  -6   3     1230.68     1413.03     34.73 o 
   2  -6   3       37.68       39.27      2.30 o 
   3  -6   3       20.73       23.73      2.48 o 
   4  -6   3        2.41        2.37      2.08 o 
   5  -6   3        7.85        6.24      2.21 o 
   6  -6   3       10.04        6.28      1.15 o 
   7  -6   3       23.70       25.16      4.59 o 
   8  -6   3        0.89        0.00      2.47 o 
  -7  -5   3      110.51      120.49      7.70 o 
  -6  -5   3      252.48      264.51     15.96 o 
  -5  -5   3      888.05      974.51     66.84 o 
  -4  -5   3     1245.28     1253.43     32.48 o 
  -3  -5   3     1110.56     1164.94     17.11 o 
  -2  -5   3      726.97      685.28     12.73 o 
  -1  -5   3     2824.13     3254.56    104.76 o 
   0  -5   3      170.36      171.32      4.12 o 
   1  -5   3      143.71      141.26      3.70 o 
   2  -5   3      241.61      267.14      6.22 o 
   3  -5   3        5.60        7.57      0.68 o 
   4  -5   3       84.53       60.89     17.95 o 
   5  -5   3      315.62      301.64     25.66 o 
   6  -5   3      145.32      131.69      5.55 o 
   7  -5   3       47.88       39.85      3.21 o 
   8  -5   3      103.77       89.91     14.36 o 
  -8  -4   3      149.02      160.04     17.99 o 
  -7  -4   3      250.43      250.15     11.70 o 
  -6  -4   3      285.54      299.36     13.84 o 
  -5  -4   3      252.35      260.61      6.93 o 
  -4  -4   3      562.27      535.09      9.60 o 
  -3  -4   3      729.26      791.99     14.92 o 
  -2  -4   3      363.11      339.51      7.87 o 
  -1  -4   3      577.41      536.85     10.24 o 
   1  -4   3      561.61      540.24      9.49 o 
   2  -4   3       90.40       89.32      1.59 o 
   3  -4   3      538.33      621.68      9.67 o 
   4  -4   3       62.65       58.64      2.49 o 
   5  -4   3        2.95        2.36      0.83 o 
   6  -4   3        0.84        0.79      2.21 o 
   7  -4   3        8.44       10.06      2.72 o 
   8  -4   3        8.53       14.49      2.92 o 
   9  -4   3       42.50       35.40      6.10 o 
  -8  -3   3        7.15       11.08      2.58 o 
  -7  -3   3       66.29       70.45      5.70 o 
  -6  -3   3      235.63      246.90     11.23 o 
  -5  -3   3      473.24      450.54      8.30 o 
  -4  -3   3     1154.61     1226.86     16.80 o 
  -3  -3   3       29.91       11.62      3.93 o 
  -2  -3   3     2856.50     2940.35     69.28 o 
  -1  -3   3      652.90      618.46     10.82 o 
   0  -3   3      359.38      348.59      6.52 o 
   1  -3   3        6.54        8.36      0.30 o 
   2  -3   3       11.88        8.75      2.36 o 
   3  -3   3        1.90        3.73      1.07 o 
   4  -3   3        0.99        0.35      2.16 o 
   5  -3   3      196.90      202.90      5.77 o 
   6  -3   3      348.47      338.99      8.99 o 
   7  -3   3       68.98       56.01      3.77 o 
   8  -3   3        0.46        0.00      0.79 o 
   9  -3   3       14.12        9.06      1.83 o 
  -9  -2   3       21.94       25.02      4.83 o 
  -8  -2   3       60.26       61.46      8.25 o 
  -7  -2   3      525.70      561.88     20.45 o 
  -6  -2   3      846.84      867.86     54.48 o 
  -4  -2   3     1926.93     2029.90     23.92 o 
  -3  -2   3      381.84      340.79      7.64 o 
  -2  -2   3     1605.94     1966.21     36.25 o 
  -1  -2   3       72.63       97.30      2.82 o 
   0  -2   3     2355.38     2388.62     30.74 o 
   1  -2   3      151.99      173.54      6.58 o 
   2  -2   3       12.49       14.32      0.89 o 
   3  -2   3        6.43       10.23      2.27 o 
   4  -2   3       32.19       33.30      2.21 o 
   5  -2   3      112.53      110.54      5.02 o 
   6  -2   3      198.22      198.38      5.68 o 
   7  -2   3       14.09       16.89      2.40 o 
   8  -2   3        7.73        5.26      1.52 o 
   9  -2   3        2.10        0.00      1.79 o 
  -9  -1   3      157.17      141.57      8.59 o 
  -8  -1   3      469.02      470.87     19.25 o 
  -7  -1   3      323.90      320.73     16.38 o 
  -6  -1   3      553.77      568.27     12.56 o 
  -5  -1   3     1257.50     1359.62     32.30 o 
  -4  -1   3       60.30       44.25      4.13 o 
  -3  -1   3     1596.55     1633.72     13.54 o 
  -2  -1   3     1197.34     1107.85      9.28 o 
   0  -1   3      882.59      831.84      7.44 o 
   1  -1   3      125.05      125.24      3.54 o 
   2  -1   3       28.88       37.45      5.78 o 
   3  -1   3       19.31       17.64      8.02 o 
   4  -1   3        3.22        5.82      0.87 o 
   5  -1   3      132.08      133.26      4.21 o 
   6  -1   3      125.38      118.87      4.54 o 
   7  -1   3       49.51       44.29      7.08 o 
   8  -1   3       67.95       62.11      9.70 o 
   9  -1   3        0.95        0.87      1.50 o 
  -9   0   3      151.94      137.27      8.47 o 
  -8   0   3      234.51      226.55     11.28 o 
  -7   0   3      302.39      299.33     13.30 o 
  -6   0   3     1093.94     1120.57     21.28 o 
  -5   0   3     1484.01     1602.88     26.09 o 
  -4   0   3     1245.33     1254.37     26.01 o 
  -3   0   3      371.89      331.87      7.34 o 
  -2   0   3      976.87     1083.39     17.07 o 
  -1   0   3     1052.53     1029.97      8.30 o 
   0   0   3      551.36      529.43      7.81 o 
   1   0   3     1833.48     1914.26     34.19 o 
   2   0   3      259.26      269.56      4.88 o 
   3   0   3      645.45      776.44      8.84 o 
   4   0   3      660.82      705.23     15.90 o 
   5   0   3      438.54      483.19     16.60 o 
   6   0   3       22.64       21.92      2.48 o 
   7   0   3       57.05       52.74      4.79 o 
   8   0   3        1.49        1.85      1.88 o 
  -9   1   3      194.72      168.47     10.63 o 
  -8   1   3       82.28       72.59      7.35 o 
  -7   1   3      749.70      748.87     19.40 o 
  -6   1   3     2218.74     2427.37     25.11 o 
  -5   1   3      732.59      737.43     12.17 o 
  -4   1   3      316.47      283.61      6.25 o 
  -3   1   3       21.94       12.26      1.50 o 
  -2   1   3      975.01      998.71     13.05 o 
  -1   1   3     4302.03     4147.26     44.77 o 
   0   1   3      210.41      188.70      7.71 o 
   1   1   3      151.47      153.27      4.15 o 
   2   1   3     1072.46     1086.13     10.48 o 
   3   1   3     2995.01     3422.18    193.49 o 
   4   1   3       70.34      101.71      3.49 o 
   5   1   3       34.45       27.84      2.36 o 
   6   1   3      163.98      157.39      5.82 o 
   7   1   3        0.41        0.80      1.80 o 
   8   1   3       16.10       12.67      2.54 o 
  -9   2   3      132.61      123.76     10.59 o 
  -8   2   3       19.46       15.89      2.12 o 
  -7   2   3      290.24      296.74     14.23 o 
  -6   2   3      512.21      514.65     23.83 o 
  -5   2   3      973.25      861.81     16.15 o 
  -4   2   3      701.74      659.49     19.66 o 
  -3   2   3     2312.93     2246.64     32.97 o 
  -2   2   3      851.76      801.30      9.19 o 
  -1   2   3      417.25      353.43     24.92 o 
   0   2   3      460.69      425.89      8.82 o 
   1   2   3      658.40      688.91     13.24 o 
   2   2   3       11.33       15.68      1.24 o 
   3   2   3       98.81       81.51      3.75 o 
   4   2   3       84.17       91.20      5.58 o 
   5   2   3      576.72      591.43     23.58 o 
   6   2   3       12.14       10.36      2.14 o 
   7   2   3       16.92       10.82      2.69 o 
   8   2   3        1.20        1.11      1.88 o 
  -9   3   3      166.43      154.89      7.33 o 
  -8   3   3      328.04      326.21     14.58 o 
  -7   3   3     1765.08     1959.98     54.33 o 
  -6   3   3     1382.20     1512.63     66.80 o 
  -5   3   3      752.88      720.09     19.67 o 
  -4   3   3        3.06        2.00      0.71 o 
  -3   3   3      268.57      204.26      4.17 o 
  -2   3   3       58.87       39.80      2.28 o 
  -1   3   3     1099.53     1064.76     22.77 o 
   0   3   3      341.38      326.44      6.32 o 
   1   3   3        1.16        2.25      0.85 o 
   2   3   3      913.88      976.40     16.00 o 
   3   3   3      508.12      451.58      8.51 o 
   4   3   3        1.18        0.92      2.29 o 
   5   3   3      153.25      151.68      9.55 o 
   6   3   3       22.44       20.72      2.84 o 
   7   3   3        7.78        3.73      2.60 o 
  -9   4   3      212.65      202.04      7.75 o 
  -8   4   3      156.67      161.44      6.77 o 
  -7   4   3      213.09      232.59      6.45 o 
  -6   4   3      315.81      339.69     11.06 o 
  -5   4   3      742.17      758.14     12.40 o 
  -4   4   3     1024.97     1021.75     16.23 o 
  -3   4   3      812.85      869.69     14.01 o 
  -2   4   3      594.11      615.76     12.07 o 
  -1   4   3      270.36      286.89      8.55 o 
   0   4   3       81.55       56.95      2.56 o 
   1   4   3       13.35       17.93      2.01 o 
   2   4   3      198.15      184.02      5.02 o 
   3   4   3       51.50       45.43      6.53 o 
   4   4   3       82.67       93.56      7.23 o 
   5   4   3      225.13      250.74     15.08 o 
   6   4   3        9.86        8.23      2.16 o 
   7   4   3        0.31        0.00      2.12 o 
  -9   5   3       42.90       48.38      4.72 o 
  -8   5   3       40.59       47.07      6.10 o 
  -7   5   3      392.88      435.68     20.15 o 
  -6   5   3     1020.19     1052.71     26.43 o 
  -5   5   3      377.71      275.41     12.10 o 
  -4   5   3      197.97      196.82      9.90 o 
  -3   5   3      459.36      465.14     16.09 o 
  -2   5   3       86.10       75.49      2.67 o 
  -1   5   3        5.52        3.65      0.72 o 
   0   5   3      289.70      346.88      8.40 o 
   1   5   3        0.89        1.22      0.85 o 
   2   5   3      257.47      235.49      5.99 o 
   3   5   3      265.26      255.94      6.93 o 
   4   5   3       74.29       87.45     13.88 o 
   5   5   3        1.27        0.97      1.64 o 
   6   5   3        0.39        1.76      2.46 o 
  -8   6   3      224.21      228.31     19.38 o 
  -7   6   3      151.46      157.28      6.68 o 
  -6   6   3       96.52      109.13      5.38 o 
  -5   6   3      142.05      146.65      4.81 o 
  -4   6   3        4.55        5.26      1.31 o 
  -3   6   3      591.85      588.86     15.45 o 
  -2   6   3      116.78      109.37      3.60 o 
  -1   6   3     1267.51     1326.86     23.53 o 
   0   6   3      332.45      328.80      8.13 o 
   1   6   3      861.40      902.70     20.66 o 
   2   6   3        0.75        0.00      2.12 o 
   3   6   3       59.89       58.87      4.71 o 
   4   6   3       26.53       22.90      3.34 o 
   5   6   3        8.16        3.36      1.73 o 
   6   6   3        4.10        4.55      2.58 o 
  -8   7   3        7.63        7.61      2.92 o 
  -7   7   3      275.31      276.98      8.42 o 
  -6   7   3      228.72      216.96      8.07 o 
  -5   7   3      160.65      159.00      5.91 o 
  -4   7   3      160.45      155.82      9.37 o 
  -3   7   3     1282.04     1348.69     31.53 o 
  -2   7   3      128.80      134.76      5.01 o 
  -1   7   3       43.93       57.76      5.70 o 
   0   7   3       25.98       22.79      3.45 o 
   1   7   3       36.03       35.98      3.68 o 
   2   7   3       75.82       75.88      4.95 o 
   3   7   3       20.67       19.97      2.77 o 
   4   7   3       47.73       46.54      5.02 o 
   5   7   3       10.38        9.16      2.53 o 
  -7   8   3      170.28      177.00      6.54 o 
  -6   8   3      123.27      123.71      5.65 o 
  -5   8   3      216.99      200.27     15.97 o 
  -4   8   3      596.19      586.73     26.10 o 
  -3   8   3      233.86      250.73     10.55 o 
  -2   8   3      200.04      208.10      7.48 o 
  -1   8   3      114.48      130.39      5.46 o 
   0   8   3      844.29      938.48     45.26 o 
   1   8   3       49.41       54.00      4.73 o 
   2   8   3       38.99       32.28      3.80 o 
   3   8   3       65.03       66.16      5.57 o 
  -6   9   3       56.50       41.67      7.71 o 
  -5   9   3       24.07       22.22      2.54 o 
  -4   9   3      101.43       92.82      4.97 o 
  -3   9   3      157.65      161.14      6.58 o 
  -2   9   3      425.37      451.60     21.58 o 
  -1   9   3       41.84       43.52      3.51 o 
   0   9   3      128.50      123.51      6.77 o 
   1   9   3       51.06       52.21      4.74 o 
   2   9   3       18.92       19.38      2.80 o 
  -3  10   3       50.17       44.46      4.01 o 
  -2  10   3        7.05        4.57      1.20 o 
  -1  10   3      101.88      109.61     11.80 o 
  -2 -10   4      204.01      209.54      8.65 o 
  -1 -10   4      182.70      180.33      9.99 o 
   0 -10   4       67.92       68.08     11.33 o 
   1 -10   4      196.56      217.96     25.49 o 
   2 -10   4      466.63      494.80     34.18 o 
   3 -10   4       74.71       86.26     13.71 o 
   4 -10   4       89.41       81.70     17.74 o 
  -4  -9   4       18.47       13.81      2.71 o 
  -3  -9   4       59.15       61.35      5.42 o 
  -2  -9   4       11.86       11.00      2.14 o 
  -1  -9   4       31.70       39.53      7.89 o 
   0  -9   4      158.62      184.60      6.97 o 
   1  -9   4      532.86      611.02     37.95 o 
   2  -9   4      339.18      356.62     18.82 o 
   3  -9   4      142.98      157.00     22.49 o 
   4  -9   4      120.58      109.10     17.77 o 
   5  -9   4       84.97       76.73      8.26 o 
   6  -9   4        0.69        1.23      2.37 o 
  -5  -8   4        5.13        5.56      2.26 o 
  -4  -8   4      114.61      110.99      5.98 o 
  -3  -8   4      254.55      257.19     22.03 o 
  -2  -8   4      672.88      658.39     49.74 o 
  -1  -8   4      484.32      563.72     34.06 o 
   0  -8   4      363.52      374.97     18.75 o 
   1  -8   4      709.77      848.31     20.25 o 
   2  -8   4        1.33        3.36      1.98 o 
   3  -8   4       79.68       87.71      7.28 o 
   4  -8   4       78.34       89.82     13.94 o 
   5  -8   4      143.29      130.12     12.93 o 
   6  -8   4       39.94       42.96     11.18 o 
   7  -8   4       81.14       73.38     13.79 o 
  -6  -7   4        0.76        3.73      2.10 o 
  -5  -7   4       22.60       19.10      3.07 o 
  -4  -7   4      466.49      487.74     21.24 o 
  -3  -7   4      158.70      157.80     11.94 o 
  -2  -7   4      165.30      147.33      6.52 o 
  -1  -7   4      373.89      394.82     23.23 o 
   0  -7   4      241.47      247.20     12.22 o 
   1  -7   4      506.14      549.92     11.49 o 
   2  -7   4      443.04      482.45      9.96 o 
   3  -7   4      370.35      387.18     13.71 o 
   4  -7   4      313.85      309.98     17.49 o 
   5  -7   4      344.88      371.56     21.70 o 
   6  -7   4        0.57        1.34      1.53 o 
   7  -7   4       24.90       29.18      5.41 o 
  -7  -6   4       66.75       66.48      5.36 o 
  -6  -6   4       24.26       24.60      3.30 o 
  -5  -6   4      217.31      224.40      8.48 o 
  -4  -6   4      245.61      269.37     10.61 o 
  -3  -6   4      772.07      826.76     19.61 o 
  -2  -6   4      303.38      282.71      9.82 o 
   0  -6   4     2233.91     2488.59     75.90 o 
   1  -6   4     1149.89     1255.67     29.91 o 
   2  -6   4     1287.62     1327.32     26.93 o 
   3  -6   4      645.72      663.88     26.16 o 
   4  -6   4      376.08      393.03     14.19 o 
   5  -6   4       45.54       58.61     10.67 o 
   6  -6   4       72.68       70.01      7.02 o 
   7  -6   4       73.28       78.72      9.63 o 
   8  -6   4        5.51        1.69      1.83 o 
  -7  -5   4        2.71        1.49      1.50 o 
  -6  -5   4        6.75        3.66      1.95 o 
  -5  -5   4      524.76      553.45     17.06 o 
  -4  -5   4      513.69      534.53     11.09 o 
  -3  -5   4      989.60     1040.29     19.93 o 
  -2  -5   4     1518.06     1569.90     34.76 o 
  -1  -5   4     1903.09     1967.98     30.06 o 
   0  -5   4      182.24      136.76      2.97 o 
   1  -5   4      723.74      800.83     40.20 o 
   2  -5   4      557.35      539.27      7.88 o 
   3  -5   4      102.66      100.35     12.46 o 
   4  -5   4     1296.37     1356.21     31.76 o 
   5  -5   4      913.86      956.81     27.72 o 
   6  -5   4      360.66      328.25      9.14 o 
   7  -5   4      251.64      261.09     15.47 o 
   8  -5   4       33.48       35.13      6.75 o 
  -8  -4   4        0.33        1.27      1.60 o 
  -7  -4   4       38.33       38.53      4.26 o 
  -6  -4   4       53.88       49.03      4.56 o 
  -5  -4   4       10.21        9.50      2.33 o 
  -4  -4   4      723.56      713.27     15.49 o 
  -3  -4   4     1030.75     1092.05     18.36 o 
  -2  -4   4      365.84      319.44      6.48 o 
  -1  -4   4     1854.21     1890.58     18.14 o 
   0  -4   4      682.29      639.75     11.74 o 
   1  -4   4      987.58      998.79     22.34 o 
   2  -4   4      193.39      150.36      6.76 o 
   3  -4   4      126.55       76.15     10.26 o 
   4  -4   4       35.62       24.18      3.52 o 
   5  -4   4      161.45      147.28     13.08 o 
   6  -4   4       40.19       34.33      5.63 o 
   7  -4   4       66.97       72.72      9.16 o 
   8  -4   4       69.68       60.59     12.67 o 
  -8  -3   4       23.71       26.31      5.33 o 
  -7  -3   4       36.03       34.15      4.58 o 
  -6  -3   4        1.11        2.00      0.92 o 
  -5  -3   4      202.93      189.67     13.92 o 
  -4  -3   4      900.75      941.33     16.69 o 
  -3  -3   4      818.80      918.70     10.99 o 
  -2  -3   4      665.29      625.65     13.16 o 
  -1  -3   4      599.54      554.27     12.03 o 
   2  -3   4       52.70       75.78      4.01 o 
   3  -3   4      559.32      531.42      8.90 o 
   4  -3   4      171.12      141.23     19.16 o 
   5  -3   4      289.84      271.14      9.43 o 
   6  -3   4       39.92       33.98      4.87 o 
   7  -3   4      248.06      230.01      9.18 o 
   8  -3   4       14.62       13.61      2.32 o 
  -9  -2   4        2.40        0.00      1.83 o 
  -8  -2   4        0.45        3.87      1.91 o 
  -7  -2   4       38.22       42.56      7.15 o 
  -6  -2   4       94.72       86.90      6.60 o 
  -5  -2   4      940.80     1047.46     29.84 o 
  -4  -2   4     2202.27     2435.77     23.50 o 
  -3  -2   4      806.52      770.56      8.84 o 
  -2  -2   4      275.80      243.63     11.73 o 
  -1  -2   4     2214.26     2154.05     44.66 o 
   0  -2   4      130.68      161.93      3.04 o 
   1  -2   4     1565.32     1440.62     25.97 o 
   2  -2   4      644.86      587.96     11.27 o 
   3  -2   4     1160.95     1099.80     42.82 o 
   4  -2   4      872.83      884.54     21.58 o 
   5  -2   4      250.69      233.61      5.99 o 
   6  -2   4        1.69        3.35      1.32 o 
   7  -2   4      335.94      342.85     15.71 o 
   8  -2   4       82.73       77.10     10.76 o 
  -9  -1   4       37.55       34.85      7.06 o 
  -8  -1   4        7.97        7.93      1.42 o 
  -7  -1   4        2.69        1.87      1.24 o 
  -6  -1   4       68.54       66.46      4.77 o 
  -5  -1   4      329.15      317.40      9.69 o 
  -4  -1   4     2045.40     2103.36     43.75 o 
  -3  -1   4     3256.99     3456.72     44.54 o 
  -2  -1   4     2261.74     2397.44     17.22 o 
   0  -1   4     8385.84     7976.12     33.84 o 
   1  -1   4     5438.80     4978.07     57.91 o 
   3  -1   4     1493.33     1615.69     49.11 o 
   4  -1   4       23.76       33.56      2.86 o 
   5  -1   4      639.31      653.01     22.39 o 
   6  -1   4      718.13      733.45     26.34 o 
   7  -1   4      438.74      408.68     15.69 o 
   8  -1   4      137.57      124.72     10.42 o 
  -9   0   4       58.19       50.99      9.83 o 
  -8   0   4       22.56       24.40      4.08 o 
  -7   0   4       16.94       12.52      2.16 o 
  -6   0   4      402.08      391.69      9.08 o 
  -5   0   4     2258.49     2591.38     41.20 o 
  -4   0   4      785.17      773.69     11.73 o 
  -3   0   4     3162.68     3205.09     23.13 o 
  -2   0   4     5785.92     5487.35     59.49 o 
  -1   0   4     2622.49     2441.77     19.75 o 
   0   0   4      269.06      265.19      6.30 o 
   1   0   4     2339.65     2354.43     69.60 o 
   2   0   4     2494.46     2430.06     23.82 o 
   3   0   4     1758.37     1863.19     22.84 o 
   5   0   4      350.75      338.17      9.78 o 
   6   0   4       35.27       41.53     11.05 o 
   7   0   4       58.68       53.23      6.37 o 
   8   0   4       10.87        7.48      2.07 o 
  -9   1   4        1.73        2.36      1.49 o 
  -8   1   4      102.26      111.35      5.28 o 
  -7   1   4      444.15      488.42     13.05 o 
  -6   1   4      139.40      133.18      6.11 o 
  -5   1   4     1317.51     1352.28     18.08 o 
  -4   1   4      953.24      847.32      9.48 o 
  -3   1   4     1116.02     1065.23      8.73 o 
  -1   1   4     1183.95     1002.58      9.62 o 
   0   1   4     3491.45     3335.26     40.51 o 
   1   1   4     1210.79     1171.06     10.00 o 
   2   1   4     4923.52     5221.71     44.21 o 
   3   1   4        1.60       10.09      1.59 o 
   4   1   4      196.18      213.70      6.18 o 
   5   1   4       16.09       13.55      1.78 o 
   6   1   4        4.40        4.80      2.43 o 
   7   1   4       70.28       67.26      4.69 o 
   8   1   4        0.41        1.15      1.47 o 
  -9   2   4       11.83       10.82      2.05 o 
  -8   2   4       31.72       36.59      3.40 o 
  -7   2   4       17.77       15.57      2.31 o 
  -6   2   4      191.68      176.99      4.45 o 
  -5   2   4       32.09       24.51      2.17 o 
  -4   2   4        1.31        2.11      0.68 o 
  -3   2   4      676.40      593.76     15.52 o 
  -2   2   4      578.24      494.01      7.63 o 
   0   2   4      633.98      558.07     11.10 o 
   1   2   4       24.81        9.62      1.14 o 
   2   2   4      360.41      304.83      5.69 o 
   3   2   4      159.09      157.58      4.20 o 
   4   2   4      149.93      168.69     10.76 o 
   5   2   4      145.86      170.61      7.35 o 
   6   2   4      180.53      195.11      7.00 o 
   7   2   4      153.05      138.48     12.60 o 
   8   2   4       25.27       21.87      6.67 o 
  -9   3   4        6.89        5.54      2.24 o 
  -8   3   4      159.18      147.34      7.13 o 
  -7   3   4      225.32      240.42      5.76 o 
  -6   3   4      558.61      635.33     14.09 o 
  -5   3   4       86.26       75.57      2.68 o 
  -4   3   4      696.23      747.52     38.81 o 
  -3   3   4      310.70      281.12      4.93 o 
  -2   3   4       40.84       33.64      1.36 o 
  -1   3   4     1485.59     1427.22     30.80 o 
   0   3   4      549.09      448.35      7.41 o 
   1   3   4     4727.33     5356.64    146.30 o 
   2   3   4      695.36      664.90     16.91 o 
   3   3   4     1536.29     1664.47     97.71 o 
   4   3   4       87.44       97.03      5.23 o 
   5   3   4      139.36      149.81      7.19 o 
   6   3   4       51.41       43.83      5.59 o 
   7   3   4        4.85        2.99      1.58 o 
  -9   4   4        7.80        6.04      2.27 o 
  -8   4   4        0.41        0.28      1.48 o 
  -7   4   4       58.79       61.47      4.35 o 
  -6   4   4      384.38      415.84     20.61 o 
  -5   4   4      586.18      627.37     17.42 o 
  -4   4   4      616.30      598.72     11.01 o 
  -3   4   4      511.82      503.27      8.00 o 
  -2   4   4      780.90      759.59     19.31 o 
  -1   4   4     2587.19     2653.75     46.54 o 
   0   4   4      111.99       78.94      2.67 o 
   1   4   4     1364.00     1364.03     38.40 o 
   2   4   4     1915.96     1867.18     31.90 o 
   3   4   4     1615.80     1679.67     52.02 o 
   4   4   4      199.85      190.82      7.48 o 
   5   4   4      451.90      507.66     27.53 o 
   6   4   4      151.14      165.31      9.06 o 
   7   4   4        9.58        3.89      1.68 o 
  -9   5   4       28.54       25.51      3.32 o 
  -8   5   4        5.89        6.19      1.83 o 
  -7   5   4      422.23      411.79     21.27 o 
  -6   5   4      359.60      343.60     21.79 o 
  -5   5   4      362.89      359.24      9.54 o 
  -4   5   4      138.06      131.57      5.87 o 
  -3   5   4     1042.21     1066.63     21.05 o 
  -2   5   4      259.45      244.89      5.47 o 
  -1   5   4      113.67       84.78      3.18 o 
   0   5   4     1340.47     1352.94     31.37 o 
   1   5   4      970.02     1001.27     38.65 o 
   2   5   4     1160.43     1199.89     26.45 o 
   3   5   4       34.89       31.89      2.99 o 
   4   5   4      132.44      169.31     29.98 o 
   5   5   4      130.85      148.58     13.21 o 
   6   5   4       41.19       47.92      8.93 o 
  -8   6   4       20.17       16.20      2.45 o 
  -7   6   4      114.88      112.92      5.82 o 
  -6   6   4       43.46       43.74      3.94 o 
  -5   6   4       14.54       16.72      2.38 o 
  -4   6   4       10.75       13.29      1.64 o 
  -3   6   4      178.23      177.21      5.60 o 
  -2   6   4      680.36      686.30     13.27 o 
  -1   6   4      705.00      771.46     17.43 o 
   0   6   4     1046.68     1058.27     23.84 o 
   1   6   4      459.36      432.17      9.70 o 
   2   6   4      774.72      812.65     23.25 o 
   3   6   4       97.86       87.02      5.86 o 
   4   6   4      122.05      120.97      7.58 o 
   5   6   4       50.48       53.44      7.45 o 
  -8   7   4       10.44        8.84      2.91 o 
  -7   7   4       82.67       79.41      5.02 o 
  -6   7   4      192.37      187.45      6.82 o 
  -5   7   4       59.01       62.25      4.56 o 
  -4   7   4      607.17      614.97     24.18 o 
  -3   7   4      461.14      425.79     43.10 o 
  -2   7   4       20.39       25.17      2.80 o 
  -1   7   4        9.50       15.69      2.01 o 
   0   7   4      243.69      227.19      5.94 o 
   1   7   4      388.18      425.55     16.62 o 
   2   7   4      223.42      218.43     10.24 o 
   3   7   4      201.28      204.34     17.28 o 
   4   7   4      211.37      219.04     10.29 o 
  -7   8   4       76.21       79.79      4.70 o 
  -6   8   4       80.42       78.81      4.88 o 
  -5   8   4      109.31      109.70      9.73 o 
  -4   8   4      212.05      216.28     12.50 o 
  -3   8   4      222.12      246.81     11.26 o 
  -2   8   4      215.00      237.62      7.50 o 
  -1   8   4      609.41      678.45     26.80 o 
   0   8   4      552.35      536.02     14.06 o 
   1   8   4      191.18      198.99     13.42 o 
   2   8   4      387.80      388.85      9.85 o 
   3   8   4      180.82      194.79     17.94 o 
  -5   9   4       50.37       52.45      3.98 o 
  -4   9   4       69.60       67.71      7.02 o 
  -3   9   4      148.60      166.90      6.23 o 
  -2   9   4       75.95       72.67      4.82 o 
  -1   9   4      113.45      112.00      7.45 o 
   0   9   4      265.19      284.43     28.61 o 
   1   9   4      110.50      115.55      7.00 o 
  -2 -10   5       15.50       16.30      2.99 o 
  -1 -10   5        0.35        1.85      2.22 o 
   0 -10   5       62.02       61.97      9.07 o 
   1 -10   5      330.23      323.80     12.96 o 
   2 -10   5      202.83      194.15     20.36 o 
   3 -10   5      130.62      114.38      9.61 o 
   4 -10   5       98.31       94.00     21.47 o 
  -4  -9   5        0.45        1.37      1.51 o 
  -3  -9   5        0.61        1.89      1.32 o 
  -2  -9   5        1.01        0.00      1.21 o 
  -1  -9   5       45.00       39.23      3.09 o 
   0  -9   5        6.20        5.29      1.29 o 
   1  -9   5      387.89      438.12     21.69 o 
   2  -9   5       47.83       48.13      7.86 o 
   3  -9   5       76.64       84.28     12.02 o 
   4  -9   5      115.13      111.23     14.71 o 
   5  -9   5      172.39      147.60     16.83 o 
   6  -9   5       20.69       21.81      4.90 o 
  -5  -8   5       31.59       30.18      3.84 o 
  -4  -8   5        0.76        2.37      1.96 o 
  -3  -8   5       75.93       67.65      4.62 o 
  -2  -8   5        1.41        0.16      1.50 o 
  -1  -8   5      121.26      128.10      6.51 o 
   0  -8   5      267.00      274.11      7.99 o 
   1  -8   5      273.71      285.07     13.75 o 
   2  -8   5       11.63        9.66      2.71 o 
   3  -8   5      252.89      244.07     15.26 o 
   4  -8   5      274.26      265.78     21.93 o 
   5  -8   5      195.39      193.24     24.29 o 
   6  -8   5      119.08      133.49     17.73 o 
   7  -8   5       91.08       92.42     13.41 o 
  -6  -7   5       60.02       52.32      4.93 o 
  -5  -7   5       27.62       24.79      3.07 o 
  -4  -7   5       26.23       21.16      2.89 o 
  -3  -7   5       21.87       18.87      2.30 o 
  -2  -7   5        4.87        3.51      1.43 o 
  -1  -7   5      155.92      146.19      6.68 o 
   0  -7   5      129.74      121.55      4.79 o 
   1  -7   5      450.04      467.44     13.29 o 
   2  -7   5      363.03      379.96     13.57 o 
   3  -7   5      206.84      213.22     20.29 o 
   4  -7   5      345.06      327.20     31.10 o 
   5  -7   5       77.77       84.44     10.06 o 
   6  -7   5       43.53       41.24      7.27 o 
   7  -7   5      118.83      109.98     22.50 o 
  -7  -6   5       20.89       21.55      3.34 o 
  -6  -6   5        0.73        1.19      2.75 o 
  -5  -6   5        7.22       11.74      2.06 o 
  -4  -6   5       40.22       24.45      2.70 o 
  -3  -6   5        0.73        1.26      1.15 o 
  -2  -6   5        3.97        4.22      1.04 o 
  -1  -6   5      515.90      591.29     13.76 o 
   0  -6   5      360.49      362.96      8.23 o 
   1  -6   5      629.93      680.91     26.30 o 
   2  -6   5      653.77      742.86     48.13 o 
   3  -6   5      576.85      603.44     23.42 o 
   4  -6   5      642.06      670.92     23.74 o 
   5  -6   5      377.54      373.87     17.45 o 
   6  -6   5       66.12       67.65     11.07 o 
   7  -6   5       96.25       93.99     16.66 o 
   8  -6   5       70.45       62.99     10.86 o 
  -7  -5   5        9.34        8.51      2.22 o 
  -6  -5   5        0.51        0.04      1.82 o 
  -5  -5   5       45.75       43.66      5.31 o 
  -4  -5   5       86.45       78.31      3.90 o 
  -3  -5   5       39.71       35.80      2.66 o 
  -2  -5   5      169.16      167.81      4.85 o 
  -1  -5   5      128.73      129.31      3.84 o 
   0  -5   5       85.69       91.65      3.21 o 
   1  -5   5      411.28      414.12     10.50 o 
   2  -5   5       13.98        9.13      1.89 o 
   3  -5   5      610.31      606.85     14.35 o 
   4  -5   5      280.21      284.55     19.18 o 
   5  -5   5      672.78      661.62     24.72 o 
   6  -5   5      308.08      313.03     16.42 o 
   7  -5   5      289.62      283.99     27.09 o 
   8  -5   5      117.73      145.88     16.81 o 
  -8  -4   5        1.59        1.28      1.09 o 
  -7  -4   5        0.44        0.92      1.76 o 
  -6  -4   5      165.62      155.67      8.01 o 
  -5  -4   5       76.04       85.74      5.40 o 
  -4  -4   5        3.62        1.09      1.15 o 
  -3  -4   5       21.13       23.89      2.27 o 
  -2  -4   5      535.80      619.40     10.52 o 
  -1  -4   5      421.75      428.87     14.89 o 
   0  -4   5      297.37      292.87     20.75 o 
   1  -4   5      592.85      591.36     18.01 o 
   2  -4   5        1.63       10.59      2.07 o 
   3  -4   5      390.48      353.67     11.92 o 
   4  -4   5     1167.64     1178.69     62.17 o 
   5  -4   5      591.04      601.32     17.41 o 
   6  -4   5        4.15        2.56      1.68 o 
   7  -4   5      385.93      416.88     17.41 o 
   8  -4   5       76.80       90.03      9.07 o 
  -8  -3   5       37.27       38.92      7.37 o 
  -7  -3   5        6.70        5.20      1.38 o 
  -6  -3   5       84.86       96.39     10.27 o 
  -5  -3   5        0.93        1.51      1.14 o 
  -4  -3   5       13.15       22.68      2.82 o 
  -3  -3   5       46.55       53.26      6.79 o 
  -2  -3   5      223.54      268.59      5.45 o 
  -1  -3   5      771.56      771.81      8.43 o 
   0  -3   5       60.09       62.21      3.27 o 
   1  -3   5      123.56      101.36      4.87 o 
   2  -3   5     2679.37     2971.83     48.45 o 
   3  -3   5     2389.79     2591.01     33.65 o 
   4  -3   5     1167.62     1248.89     22.05 o 
   5  -3   5      422.66      481.50     17.60 o 
   6  -3   5      192.69      178.08      9.78 o 
   7  -3   5      263.85      251.55      7.59 o 
   8  -3   5      104.92       97.89      5.51 o 
  -9  -2   5       18.25       20.01      3.44 o 
  -8  -2   5       36.08       33.05      6.39 o 
  -7  -2   5        2.48        1.81      1.22 o 
  -6  -2   5        0.35        0.71      0.88 o 
  -5  -2   5      263.81      309.46      7.30 o 
  -4  -2   5        9.59       12.09      1.77 o 
  -3  -2   5     1095.36     1162.41     13.41 o 
  -2  -2   5     1180.64     1246.00     10.89 o 
  -1  -2   5     5609.91     5867.64    161.52 o 
   0  -2   5      302.60      267.89      5.40 o 
   1  -2   5      663.01      624.50     13.05 o 
   2  -2   5       17.75        8.88      1.37 o 
   3  -2   5      678.17      716.89     14.02 o 
   4  -2   5     1604.01     1658.78     72.73 o 
   5  -2   5      234.74      213.95      4.53 o 
   6  -2   5      910.83      979.29     21.03 o 
   7  -2   5      429.46      456.91     36.22 o 
   8  -2   5      248.09      229.38     12.62 o 
  -9  -1   5       19.51       19.29      3.73 o 
  -8  -1   5        3.11        3.03      1.43 o 
  -7  -1   5        2.54        1.80      1.25 o 
  -6  -1   5      171.68      180.58      6.13 o 
  -5  -1   5        2.07        2.22      0.81 o 
  -4  -1   5      578.87      572.23     10.93 o 
  -3  -1   5     1096.16     1113.48     10.50 o 
  -2  -1   5     3381.17     3365.85     46.20 o 
  -1  -1   5     4410.23     4084.86     32.53 o 
   0  -1   5      425.91      502.77     10.29 o 
   1  -1   5       69.47       78.58     21.00 o 
   2  -1   5     1705.56     1691.56     31.58 o 
   3  -1   5      986.51     1187.22     15.00 o 
   5  -1   5     1022.18     1116.10     42.80 o 
   6  -1   5      878.01      912.12     23.06 o 
   7  -1   5      502.83      509.91     20.92 o 
   8  -1   5      242.58      231.36     11.65 o 
  -9   0   5       61.55       65.42      6.39 o 
  -8   0   5      131.71      131.22      7.07 o 
  -7   0   5        1.91        2.62      1.34 o 
  -6   0   5       80.22       76.04      3.78 o 
  -5   0   5       30.10       26.32      3.51 o 
  -4   0   5        6.97        6.66      1.03 o 
  -3   0   5       13.99       12.07      1.38 o 
  -2   0   5       57.31       56.57      1.71 o 
  -1   0   5      214.86      240.55      4.39 o 
   0   0   5       49.74       64.98      1.92 o 
   1   0   5       80.16      121.15      3.61 o 
   2   0   5     1340.94     1386.20     17.99 o 
   3   0   5      662.20      694.01     22.94 o 
   4   0   5      351.52      362.65     15.27 o 
   5   0   5      575.45      609.46     14.22 o 
   6   0   5      152.43      177.16      4.99 o 
   7   0   5      240.06      255.33     11.12 o 
   8   0   5      164.32      166.23      6.97 o 
  -9   1   5       25.35       18.63      2.87 o 
  -8   1   5       89.80       89.53      5.82 o 
  -7   1   5       14.28       11.50      1.73 o 
  -6   1   5       89.73       90.41      3.96 o 
  -5   1   5       66.21       64.07      2.74 o 
  -4   1   5       41.61       48.37      1.59 o 
  -3   1   5      884.60      950.04     19.06 o 
  -2   1   5      919.22      917.88     12.76 o 
  -1   1   5       78.78       94.94      2.13 o 
   0   1   5       87.04      106.39      3.45 o 
   1   1   5       80.09       70.97      4.43 o 
   2   1   5       36.24       24.02      2.10 o 
   3   1   5      422.63      381.24     19.57 o 
   4   1   5      772.24      879.54     33.57 o 
   5   1   5      393.00      441.67     11.41 o 
   6   1   5      357.00      387.47     15.64 o 
   7   1   5      569.88      575.82     40.76 o 
   8   1   5       73.45       70.26      5.42 o 
  -9   2   5        1.61        1.65      1.89 o 
  -8   2   5       16.21       12.03      2.27 o 
  -7   2   5        5.87        4.53      1.13 o 
  -6   2   5       25.47       26.48      2.67 o 
  -5   2   5       62.01       72.77      2.20 o 
  -4   2   5      413.20      410.44      9.24 o 
  -3   2   5       33.66       29.22      2.34 o 
  -2   2   5      172.66      141.29      3.61 o 
   0   2   5      130.89      174.96      4.98 o 
   1   2   5       43.32       20.71      1.46 o 
   2   2   5      661.97      673.63     10.12 o 
   3   2   5      205.45      201.13      5.53 o 
   4   2   5      162.43      171.10      7.38 o 
   5   2   5      477.42      556.63     20.45 o 
   6   2   5      375.25      385.35     17.76 o 
   7   2   5      318.01      326.75     15.25 o 
  -9   3   5       23.90       23.97      3.55 o 
  -8   3   5        1.31        1.66      1.79 o 
  -7   3   5       30.18       29.71      3.13 o 
  -6   3   5       74.09       72.50      4.48 o 
  -5   3   5        2.42        1.56      2.10 o 
  -4   3   5      319.85      322.34     11.73 o 
  -3   3   5     1226.57     1304.13     18.81 o 
  -2   3   5      554.37      546.52      8.50 o 
  -1   3   5      379.21      380.01      8.23 o 
   0   3   5      985.38      958.29     15.09 o 
   1   3   5      490.13      487.92      8.59 o 
   2   3   5     1317.09     1379.84     18.04 o 
   3   3   5      859.13      847.69     23.75 o 
   4   3   5      333.81      368.20     11.73 o 
   5   3   5      352.00      419.26     17.37 o 
   6   3   5      412.46      411.45     35.62 o 
   7   3   5      127.36      122.59      7.96 o 
  -9   4   5        1.60        2.23      1.92 o 
  -8   4   5       12.34        8.41      1.68 o 
  -7   4   5        0.53        1.68      1.44 o 
  -6   4   5        0.98        0.92      1.29 o 
  -5   4   5      301.59      303.00     10.78 o 
  -4   4   5      154.54      167.31      7.13 o 
  -3   4   5      210.78      212.15      5.34 o 
  -2   4   5      398.47      382.58     13.95 o 
  -1   4   5       39.42       21.73      3.99 o 
   0   4   5        1.44        3.63      0.80 o 
   1   4   5      497.99      475.42     11.98 o 
   2   4   5     1854.31     1916.28     18.17 o 
   3   4   5      338.62      316.16      7.54 o 
   4   4   5      879.40      950.17     28.20 o 
   5   4   5      468.75      492.93     19.16 o 
   6   4   5      395.60      409.73     11.12 o 
  -9   5   5        3.28        7.09      2.08 o 
  -8   5   5        1.69        0.36      1.46 o 
  -7   5   5       38.37       33.90      3.48 o 
  -6   5   5       25.49       22.97      2.89 o 
  -5   5   5       19.92       22.43      2.65 o 
  -4   5   5       22.54       21.16      2.20 o 
  -3   5   5      377.20      359.52      7.91 o 
  -2   5   5       10.57        7.82      1.55 o 
  -1   5   5      352.71      350.18      7.54 o 
   0   5   5      354.00      342.25      8.00 o 
   1   5   5      614.28      652.33     12.92 o 
   2   5   5      685.12      736.89     28.54 o 
   3   5   5        1.13        0.00      4.18 o 
   4   5   5      258.51      287.18     11.22 o 
   5   5   5      157.01      189.78      9.92 o 
   6   5   5      139.62      146.65      8.53 o 
  -8   6   5        3.64        2.84      1.48 o 
  -7   6   5        2.03        0.76      2.22 o 
  -6   6   5        1.15        0.44      1.50 o 
  -5   6   5      127.31      118.44      5.34 o 
  -4   6   5        7.67        8.70      1.57 o 
  -3   6   5       31.15       25.33      3.25 o 
  -2   6   5        6.12        6.09      1.51 o 
  -1   6   5       22.21       20.95      2.40 o 
   0   6   5      269.40      264.51     10.24 o 
   1   6   5      238.01      266.74      9.99 o 
   2   6   5      195.57      194.96      6.51 o 
   3   6   5      207.50      201.99     14.62 o 
   4   6   5      242.16      248.15     14.25 o 
   5   6   5      145.61      143.90      7.59 o 
  -7   7   5        9.42       11.80      2.71 o 
  -6   7   5       26.18       21.37      2.71 o 
  -5   7   5       18.82       17.52      2.71 o 
  -4   7   5      344.06      315.97     15.70 o 
  -3   7   5       13.11       11.86      1.73 o 
  -2   7   5        6.37        8.23      1.26 o 
  -1   7   5       35.11       23.63      2.55 o 
   0   7   5       61.94       60.46      4.23 o 
   1   7   5       73.56       87.06      5.82 o 
   2   7   5      213.87      216.97     14.40 o 
   3   7   5      205.36      200.53     11.37 o 
   4   7   5      184.25      190.32      9.57 o 
  -6   8   5       14.50       13.11      2.57 o 
  -5   8   5        3.85        0.63      1.89 o 
  -4   8   5       78.77       81.80      8.00 o 
  -3   8   5        7.42       11.33      1.70 o 
  -2   8   5        8.92        7.49      1.39 o 
  -1   8   5      118.56      109.67      6.14 o 
   0   8   5      276.63      258.51     13.92 o 
   1   8   5      115.22      124.36      7.26 o 
   2   8   5      278.51      302.35     17.18 o 
  -5   9   5        3.81        3.05      1.74 o 
  -4   9   5        5.53        4.13      1.69 o 
  -3   9   5        3.38        1.97      1.67 o 
  -2   9   5        1.45        1.69      0.98 o 
  -1   9   5      101.96      105.49      7.24 o 
   0   9   5       67.51       73.33      5.82 o 
  -1 -10   6        6.61        4.07      1.73 o 
   0 -10   6       13.07       15.31      4.45 o 
   1 -10   6      197.43      192.33     22.29 o 
   2 -10   6       16.21       18.70      4.30 o 
   3 -10   6       54.37       50.86      6.49 o 
   4 -10   6       51.86       59.27      9.90 o 
  -4  -9   6       12.52       16.97      2.69 o 
  -3  -9   6        4.79        4.92      1.60 o 
  -2  -9   6       43.70       33.41      2.97 o 
  -1  -9   6        0.44        1.35      0.86 o 
   0  -9   6        0.27        2.54      2.38 o 
   1  -9   6       19.81       17.55      3.50 o 
   2  -9   6       54.65       52.12      7.53 o 
   3  -9   6        1.81        1.57      2.04 o 
   4  -9   6        1.65        0.06      3.21 o 
   5  -9   6       53.56       54.29      7.46 o 
  -5  -8   6       17.50       17.47      3.10 o 
  -4  -8   6       83.33       70.28      5.15 o 
  -3  -8   6        1.92        1.58      1.37 o 
  -2  -8   6       76.28       66.69      3.79 o 
  -1  -8   6       37.62       35.49      2.82 o 
   0  -8   6        0.32        1.20      1.26 o 
   1  -8   6       18.89       24.00      4.36 o 
   2  -8   6       47.68       54.82     10.05 o 
   3  -8   6       38.86       41.62      7.34 o 
   4  -8   6      111.40      126.75     10.64 o 
   5  -8   6       35.26       37.37      7.02 o 
   6  -8   6        3.57       12.04      2.96 o 
  -6  -7   6        7.98        5.57      2.24 o 
  -5  -7   6      117.09      119.62      6.45 o 
  -4  -7   6       56.66       46.77      4.27 o 
  -3  -7   6       52.34       53.02      3.51 o 
  -2  -7   6      105.92      103.37      6.31 o 
  -1  -7   6        1.84        1.52      0.97 o 
   0  -7   6        4.88        2.70      2.22 o 
   1  -7   6       32.08       33.52      5.73 o 
   2  -7   6       59.93       63.19     11.11 o 
   3  -7   6        3.65        4.54      2.93 o 
   4  -7   6       10.97        8.80      2.74 o 
   5  -7   6       36.62       34.84      5.07 o 
   6  -7   6       34.43       38.93      7.50 o 
   7  -7   6       28.65       32.13      7.27 o 
  -7  -6   6       41.20       41.47      8.69 o 
  -6  -6   6       22.55       23.20      3.29 o 
  -5  -6   6      229.91      215.67      8.49 o 
  -4  -6   6        4.03        2.29      1.28 o 
  -3  -6   6        9.98       10.46      1.38 o 
  -2  -6   6        8.16        6.45      1.12 o 
  -1  -6   6       11.02       10.14      1.31 o 
   0  -6   6       50.32       49.83      7.45 o 
   1  -6   6      211.32      240.09     11.61 o 
   2  -6   6       16.63       19.01      3.73 o 
   3  -6   6       59.87       57.68     18.32 o 
   4  -6   6      465.59      493.17     43.84 o 
   5  -6   6      129.89      151.52     10.11 o 
   6  -6   6       56.42       60.97      8.94 o 
   7  -6   6      120.86      112.36     19.70 o 
  -7  -5   6      101.93       87.10      8.47 o 
  -6  -5   6       66.03       60.36      7.47 o 
  -5  -5   6        0.76        1.71      1.47 o 
  -4  -5   6        0.84        0.80      1.12 o 
  -3  -5   6       87.69       92.97      5.30 o 
  -2  -5   6       32.20       30.78      2.33 o 
  -1  -5   6      174.09      177.78      5.59 o 
   0  -5   6      117.66      124.26      5.86 o 
   1  -5   6      198.20      194.54      7.46 o 
   2  -5   6        3.01        4.89      1.60 o 
   3  -5   6       54.19       58.05      5.41 o 
   4  -5   6        1.08        3.05      1.76 o 
   5  -5   6       77.20       74.81      7.97 o 
   6  -5   6        7.28       11.97      2.80 o 
   7  -5   6      120.85      129.48     21.67 o 
   8  -5   6      103.08       97.78     16.74 o 
  -8  -4   6       42.40       39.56      5.27 o 
  -7  -4   6       13.22       14.19      2.97 o 
  -6  -4   6       73.72       63.24      6.92 o 
  -5  -4   6       49.87       46.41      3.92 o 
  -4  -4   6        1.72        1.37      1.39 o 
  -3  -4   6        1.32        0.40      1.05 o 
  -2  -4   6       19.04       20.08      3.05 o 
  -1  -4   6      324.71      322.53      9.97 o 
   0  -4   6      558.79      571.33      9.42 o 
   1  -4   6      586.08      579.81     17.66 o 
   2  -4   6      121.89      150.00     16.69 o 
   3  -4   6       76.54       82.28     13.02 o 
   4  -4   6       65.12       78.36     10.58 o 
   5  -4   6       20.33       19.66      5.05 o 
   6  -4   6        1.06        0.36      1.86 o 
   7  -4   6       80.28       86.37     10.41 o 
   8  -4   6       83.52       72.06     12.01 o 
  -8  -3   6      129.13      122.31     14.22 o 
  -7  -3   6      256.54      249.49     10.21 o 
  -6  -3   6       55.94       50.57      3.68 o 
  -5  -3   6      144.59      145.44      5.33 o 
  -4  -3   6       60.18       67.06      3.11 o 
  -3  -3   6      800.60      864.42     13.85 o 
  -2  -3   6      539.10      621.24     10.01 o 
  -1  -3   6      415.98      411.75     12.41 o 
   0  -3   6       70.92       72.86      2.07 o 
   1  -3   6      108.53      111.18      1.46 o 
   2  -3   6      242.14      277.00      5.55 o 
   3  -3   6      165.55      170.15     10.36 o 
   4  -3   6      181.40      213.82      5.80 o 
   5  -3   6       86.32       81.22      6.18 o 
   6  -3   6       57.42       60.72      3.66 o 
   7  -3   6       26.21       31.19      4.10 o 
   8  -3   6       62.55       63.46     12.98 o 
  -9  -2   6      226.55      235.60     26.38 o 
  -8  -2   6       42.94       41.11      6.39 o 
  -7  -2   6      100.42       94.06      5.07 o 
  -6  -2   6       61.01       63.35      5.27 o 
  -5  -2   6       24.50       26.19      3.36 o 
  -4  -2   6       33.31       29.74      3.33 o 
  -3  -2   6       51.08       51.42      2.78 o 
  -2  -2   6      724.49      790.08     14.70 o 
  -1  -2   6     1014.16     1088.54      9.50 o 
   1  -2   6       66.81       85.54      1.82 o 
   2  -2   6      113.93      115.04      2.33 o 
   3  -2   6       42.21       74.31     12.54 o 
   4  -2   6        4.92        5.98      2.43 o 
   5  -2   6      104.08      104.51      5.67 o 
   6  -2   6      341.20      360.75     24.87 o 
   7  -2   6      183.00      207.57     24.03 o 
   8  -2   6      138.73      126.98      6.93 o 
  -9  -1   6      128.90      122.71     11.51 o 
  -8  -1   6       21.33       21.20      3.47 o 
  -7  -1   6      200.25      189.43      7.40 o 
  -6  -1   6       30.87       30.74      3.33 o 
  -5  -1   6        5.10        3.29      1.05 o 
  -4  -1   6      218.53      231.70      6.22 o 
  -3  -1   6      334.86      331.09      8.90 o 
  -2  -1   6     1360.79     1504.80     33.43 o 
  -1  -1   6       52.54       56.98      6.45 o 
   0  -1   6      481.47      441.08      7.39 o 
   1  -1   6       38.64       40.76      2.40 o 
   2  -1   6      298.83      347.00      6.42 o 
   3  -1   6      115.44      110.63      4.40 o 
   4  -1   6      499.84      540.53     21.63 o 
   5  -1   6      189.12      194.28      9.81 o 
   6  -1   6      138.29      151.57      8.72 o 
   7  -1   6      236.55      227.58     15.08 o 
   8  -1   6       13.08       13.69      2.80 o 
  -9   0   6       63.91       48.79      7.81 o 
  -8   0   6       48.65       45.26      6.58 o 
  -7   0   6      362.12      400.80     14.62 o 
  -6   0   6       89.48       93.70      6.70 o 
  -5   0   6       17.42       15.68      2.30 o 
  -4   0   6        5.75        5.19      0.92 o 
  -3   0   6       49.03       52.53      2.32 o 
  -2   0   6       83.29       88.93      3.24 o 
  -1   0   6       25.57       27.67      1.59 o 
   0   0   6      567.34      594.81      9.54 o 
   1   0   6        1.45        0.00      1.26 o 
   2   0   6      409.33      433.35     18.46 o 
   3   0   6      291.81      348.52      8.33 o 
   4   0   6       57.85       63.63      3.56 o 
   5   0   6       11.63       16.15      1.95 o 
   6   0   6        0.84        2.29      1.50 o 
   7   0   6       65.02       63.05      5.07 o 
   8   0   6       69.38       72.26      5.16 o 
  -9   1   6        1.58        0.44      1.47 o 
  -8   1   6       17.60       18.21      3.17 o 
  -7   1   6       57.45       55.65      4.04 o 
  -6   1   6      163.64      172.22      4.66 o 
  -5   1   6       50.98       64.00      2.18 o 
  -4   1   6       19.85       17.16      0.83 o 
  -3   1   6      428.00      436.24     11.60 o 
  -2   1   6       98.94      111.85      2.15 o 
  -1   1   6       66.62       71.47      2.29 o 
   0   1   6      321.99      372.25      6.61 o 
   1   1   6      406.94      408.72      8.27 o 
   2   1   6      309.22      335.99      7.60 o 
   3   1   6       35.55       29.22      1.99 o 
   4   1   6      228.59      256.66      7.90 o 
   5   1   6       85.26      100.06      5.50 o 
   6   1   6      446.44      455.50     20.35 o 
   7   1   6       82.40       79.94      5.09 o 
  -9   2   6       68.92       81.69     10.52 o 
  -8   2   6      344.54      401.89     13.43 o 
  -7   2   6       82.40       93.18      5.46 o 
  -6   2   6        6.31        6.78      1.87 o 
  -5   2   6       41.13       41.84      4.41 o 
  -4   2   6       29.01       27.96      2.39 o 
  -3   2   6        1.12        0.00      2.93 o 
  -2   2   6      830.92      941.86     44.59 o 
  -1   2   6      356.66      353.18      7.76 o 
   0   2   6      175.41      181.07      6.24 o 
   1   2   6       44.69       48.70      3.22 o 
   2   2   6       13.71       21.78      2.40 o 
   3   2   6        1.15        2.53      1.30 o 
   4   2   6       28.93       28.42      2.35 o 
   5   2   6       46.20       56.14      4.48 o 
   6   2   6      286.56      289.46     25.52 o 
   7   2   6      116.73      101.14      7.03 o 
  -9   3   6       45.07       49.54      4.56 o 
  -8   3   6        5.56        8.99      2.30 o 
  -7   3   6      102.28      124.77      6.52 o 
  -6   3   6      114.84      116.66      5.95 o 
  -5   3   6      110.77      106.94      4.36 o 
  -4   3   6     1064.30     1127.27     26.58 o 
  -3   3   6      582.85      569.07     11.14 o 
  -2   3   6      944.47     1033.76     17.08 o 
  -1   3   6      174.56      174.03      9.40 o 
   0   3   6        4.26        7.07      1.34 o 
   1   3   6        6.77        6.94      1.19 o 
   2   3   6      547.65      538.86      9.45 o 
   3   3   6       67.37       60.44      2.88 o 
   4   3   6      355.19      383.44     13.29 o 
   5   3   6      475.95      482.59     21.71 o 
   6   3   6      149.37      142.23     15.17 o 
  -9   4   6       21.02       22.39      3.27 o 
  -8   4   6       47.19       50.18      4.79 o 
  -7   4   6      191.83      199.65      7.65 o 
  -6   4   6      211.30      206.33      9.69 o 
  -5   4   6      130.21      130.93      5.72 o 
  -4   4   6      137.74      115.22      4.39 o 
  -3   4   6      190.36      176.30      5.80 o 
  -2   4   6       33.88       33.05      2.08 o 
  -1   4   6      367.65      438.69      8.03 o 
   0   4   6        7.18       11.22      2.08 o 
   1   4   6        9.12        6.63      1.27 o 
   2   4   6      184.73      174.24      5.53 o 
   3   4   6        1.45        2.46      1.64 o 
   4   4   6      125.16      123.19      6.85 o 
   5   4   6       75.21       93.27      6.86 o 
   6   4   6      163.11      159.64      9.95 o 
  -9   5   6       51.70       55.84      5.02 o 
  -8   5   6       44.80       43.80      4.36 o 
  -7   5   6       23.38       21.45      2.76 o 
  -6   5   6        1.05        0.89      1.43 o 
  -5   5   6       25.25       28.24      4.13 o 
  -4   5   6       88.90       78.45      6.89 o 
  -3   5   6       71.90       58.05      3.75 o 
  -2   5   6      476.46      491.29     13.95 o 
  -1   5   6        6.02        7.41      1.77 o 
   0   5   6        2.16        3.11      1.33 o 
   1   5   6       20.11       14.09      2.15 o 
   2   5   6      132.86      137.35     28.90 o 
   3   5   6      320.34      297.37     12.93 o 
   4   5   6       59.57       56.85      4.94 o 
   5   5   6       48.14       57.31      5.49 o 
  -8   6   6       20.23       15.96      2.83 o 
  -7   6   6       46.81       44.97      4.21 o 
  -6   6   6       12.27       12.78      2.21 o 
  -5   6   6       40.29       37.05      4.86 o 
  -4   6   6      351.10      363.97     13.80 o 
  -3   6   6        7.30        7.16      1.17 o 
  -2   6   6      263.64      234.11      4.93 o 
  -1   6   6      166.68      151.80      4.80 o 
   0   6   6       49.91       43.51      3.57 o 
   1   6   6       83.05       66.00      4.13 o 
   2   6   6       11.25       10.05      2.34 o 
   3   6   6       49.86       39.30      6.37 o 
   4   6   6       37.51       33.41      4.39 o 
  -7   7   6        9.33        9.22      1.85 o 
  -6   7   6       65.29       63.51      4.90 o 
  -5   7   6       93.93       88.68      5.92 o 
  -4   7   6       57.36       53.16      5.37 o 
  -3   7   6       14.01       10.49      2.14 o 
  -2   7   6        5.90        6.73      1.46 o 
  -1   7   6       10.63       10.61      4.70 o 
   0   7   6       18.57       18.59      2.37 o 
   1   7   6        5.68       10.31      2.12 o 
   2   7   6       15.84       20.00      3.04 o 
   3   7   6       24.87       25.36      4.36 o 
  -6   8   6        5.74        8.41      2.25 o 
  -5   8   6       39.50       34.33      3.47 o 
  -4   8   6      141.39      126.40      5.99 o 
  -3   8   6       65.29       61.56      6.35 o 
  -2   8   6       14.03       13.27      1.89 o 
  -1   8   6      101.87       91.13      5.44 o 
   0   8   6        3.80        4.12      1.94 o 
   1   8   6       34.36       39.76      4.67 o 
   2   8   6       48.75       50.70      4.88 o 
  -4   9   6        7.01        4.52      1.79 o 
  -3   9   6        2.56        4.22      1.43 o 
  -2   9   6        0.54        0.07      1.90 o 
  -1   9   6       28.08       22.74      3.16 o 
  -2 -10   7        1.16        5.16      4.87 o 
  -1 -10   7       26.09       26.78      5.09 o 
   0 -10   7       43.77       48.72      8.43 o 
   1 -10   7       93.15      102.42     29.04 o 
   2 -10   7        2.91        3.00      2.11 o 
   3 -10   7       61.43       58.14      6.29 o 
  -4  -9   7      117.97      109.70      6.18 o 
  -3  -9   7      252.30      223.74      7.48 o 
  -2  -9   7       35.15       35.66      2.87 o 
  -1  -9   7       19.85       16.56      4.58 o 
   0  -9   7        8.37        8.80      2.82 o 
   1  -9   7        1.07        0.69      2.18 o 
   2  -9   7       27.16       24.14      3.62 o 
   3  -9   7       22.34       17.83      4.27 o 
   4  -9   7       42.83       47.41      7.96 o 
   5  -9   7       10.93       10.53      5.13 o 
  -5  -8   7      194.51      177.59      9.54 o 
  -4  -8   7       56.52       54.83      4.68 o 
  -3  -8   7       31.61       28.33      2.89 o 
  -2  -8   7       10.89       11.17      1.75 o 
  -1  -8   7        6.91        8.44      1.36 o 
   0  -8   7       10.47       19.19      7.08 o 
   1  -8   7       43.57       47.84      9.43 o 
   2  -8   7       28.23       30.16      4.15 o 
   3  -8   7       63.03       71.25      7.15 o 
   4  -8   7       92.93       94.61     10.92 o 
   5  -8   7        9.07        6.09      2.28 o 
   6  -8   7        1.99        1.78      1.45 o 
  -6  -7   7      130.16      111.27     11.74 o 
  -5  -7   7      199.44      218.30     14.61 o 
  -4  -7   7      409.75      394.40     10.08 o 
  -3  -7   7       69.87       70.06      3.61 o 
  -2  -7   7      205.39      208.85      4.88 o 
  -1  -7   7      120.07      110.35      7.73 o 
   0  -7   7      188.14      201.28      8.45 o 
   1  -7   7      310.44      392.25     24.24 o 
   2  -7   7       15.28       18.90      3.82 o 
   3  -7   7       35.71       44.26      7.30 o 
   4  -7   7        4.85        2.81      1.84 o 
   5  -7   7        1.27        2.00      2.45 o 
   6  -7   7        0.55        0.54      2.91 o 
   7  -7   7        0.32        2.69      1.63 o 
  -7  -6   7       53.81       54.70      9.02 o 
  -6  -6   7      543.69      547.63     15.15 o 
  -5  -6   7      402.12      412.23     21.70 o 
  -4  -6   7      485.69      500.28     23.29 o 
  -3  -6   7      205.83      198.35      7.21 o 
  -2  -6   7      605.63      637.87     14.62 o 
  -1  -6   7       97.37       95.54      3.86 o 
   0  -6   7        5.81        3.73      0.94 o 
   1  -6   7      263.74      257.52     13.23 o 
   2  -6   7       34.86       42.03      7.77 o 
   3  -6   7      526.34      513.27     18.58 o 
   4  -6   7      159.12      154.32     10.04 o 
   5  -6   7       79.08       75.60     13.95 o 
   6  -6   7       13.62       14.42      3.22 o 
   7  -6   7       23.37       27.33      4.82 o 
  -7  -5   7      192.05      186.42     10.71 o 
  -6  -5   7       34.40       39.08      6.37 o 
  -5  -5   7      364.25      356.35     11.45 o 
  -4  -5   7      473.62      490.60     22.81 o 
  -3  -5   7      302.83      311.99      9.03 o 
  -2  -5   7      227.56      239.07      6.10 o 
  -1  -5   7      145.34      136.54      7.10 o 
   0  -5   7      697.76      669.58     16.17 o 
   1  -5   7       55.56       55.62     10.40 o 
   2  -5   7        0.62        1.63      1.94 o 
   3  -5   7       27.71       39.70      6.71 o 
   4  -5   7       18.60       15.68      3.67 o 
   5  -5   7       56.70       62.80      9.98 o 
   6  -5   7        0.81        1.17      1.98 o 
   7  -5   7        9.95       11.75      3.76 o 
  -8  -4   7        1.26        4.52      2.77 o 
  -7  -4   7      108.56      107.60     11.03 o 
  -6  -4   7      129.29      127.73      4.88 o 
  -5  -4   7      717.88      766.13     20.49 o 
  -4  -4   7      126.22      143.08      6.62 o 
  -3  -4   7      253.19      241.96      6.25 o 
  -2  -4   7      308.67      289.86      7.64 o 
  -1  -4   7       50.98       47.56      5.22 o 
   0  -4   7       93.27       69.48      1.60 o 
   1  -4   7       12.89       28.59      8.50 o 
   3  -4   7       33.18       40.29      9.77 o 
   4  -4   7      101.76      111.96     18.31 o 
   5  -4   7      246.28      277.51     13.21 o 
   6  -4   7        6.62        3.85      2.31 o 
   7  -4   7        6.86       10.15      2.43 o 
  -8  -3   7      229.45      246.86     19.14 o 
  -7  -3   7      223.52      218.55      6.48 o 
  -6  -3   7      349.69      369.30     11.38 o 
  -5  -3   7      742.68      745.87     18.05 o 
  -4  -3   7      240.39      214.67      6.29 o 
  -3  -3   7       71.93       89.91      9.80 o 
  -2  -3   7      172.58      191.82      4.55 o 
  -1  -3   7       73.61       58.38      3.86 o 
   0  -3   7      492.73      461.21     18.22 o 
   1  -3   7      770.68      788.45      9.66 o 
   2  -3   7      275.55      260.78      9.05 o 
   3  -3   7       19.68       16.99      5.37 o 
   4  -3   7       12.80       14.25      9.77 o 
   5  -3   7      345.34      173.85      5.33 o 
   6  -3   7        5.52        8.91      1.64 o 
   7  -3   7        1.05        1.19      1.69 o 
   8  -3   7        3.92        2.98      3.09 o 
  -9  -2   7      110.60      105.23     25.68 o 
  -8  -2   7       92.99       89.55      6.11 o 
  -7  -2   7      110.89      109.46      7.39 o 
  -6  -2   7      377.59      398.40     13.61 o 
  -5  -2   7      357.26      348.92      8.80 o 
  -4  -2   7      222.99      219.93      6.38 o 
  -3  -2   7      543.68      519.00     11.68 o 
  -2  -2   7     4745.37     4826.85     35.58 o 
  -1  -2   7     2453.95     2581.76     30.27 o 
   0  -2   7        5.43        1.99      1.85 o 
   1  -2   7      305.35      314.61      8.03 o 
   2  -2   7       88.89       93.20      3.06 o 
   3  -2   7      102.99      118.13      7.82 o 
   4  -2   7       58.51       52.75      4.96 o 
   5  -2   7        0.65        1.06      1.01 o 
   6  -2   7      100.61       94.49      4.69 o 
   7  -2   7       46.49       49.50      3.73 o 
   8  -2   7       11.97        7.36      2.81 o 
  -8  -1   7       67.29       67.00      6.07 o 
  -7  -1   7      318.84      338.62     11.85 o 
  -6  -1   7      583.29      652.30     14.54 o 
  -5  -1   7      513.69      542.66     10.18 o 
  -4  -1   7      573.14      544.49     12.68 o 
  -2  -1   7       29.04       18.12      1.50 o 
  -1  -1   7       81.22       98.73      2.50 o 
   0  -1   7     1066.53     1132.55     21.13 o 
   1  -1   7     1330.90     1293.31     51.41 o 
   2  -1   7      642.03      716.74     11.06 o 
   3  -1   7       25.41       25.98      2.23 o 
   4  -1   7       13.65       15.75      1.48 o 
   5  -1   7       31.77       23.11      2.36 o 
   6  -1   7       18.30       11.56      2.04 o 
   7  -1   7        0.35        0.00      1.22 o 
  -9   0   7       11.22        9.58      3.62 o 
  -8   0   7      261.86      290.38     16.53 o 
  -7   0   7      475.78      528.03     27.68 o 
  -6   0   7      731.03      837.54     23.95 o 
  -5   0   7       75.79       72.70      3.41 o 
  -4   0   7      141.56      117.97      3.68 o 
  -3   0   7       14.15       22.73      3.85 o 
  -2   0   7     1919.13     2018.06     61.08 o 
  -1   0   7      634.38      551.23      8.63 o 
   0   0   7     1381.63     1509.06     27.77 o 
   1   0   7     1541.82     1566.25     66.81 o 
   2   0   7      383.65      368.23      8.60 o 
   3   0   7        8.62       13.99      1.78 o 
   4   0   7      156.03      164.21      9.87 o 
   5   0   7      161.77      156.70      7.42 o 
   6   0   7        3.48        0.00      1.56 o 
   7   0   7       10.21        9.08      1.86 o 
  -9   1   7        3.47        4.13      2.62 o 
  -8   1   7       90.00       94.71      6.34 o 
  -7   1   7       96.94      103.60      5.47 o 
  -6   1   7      205.69      226.23     11.20 o 
  -5   1   7       71.14       63.72      6.92 o 
  -4   1   7     1493.46     1681.30     36.14 o 
  -3   1   7      194.12      178.79      6.33 o 
  -2   1   7      800.88      828.19      8.94 o 
  -1   1   7      401.05      414.71      8.33 o 
   0   1   7      658.42      677.83      6.74 o 
   1   1   7      321.55      275.00     10.35 o 
   2   1   7       20.26       17.20      1.66 o 
   3   1   7        0.64        4.15      2.41 o 
   4   1   7       25.68       27.21      2.35 o 
   5   1   7       53.61       53.48      4.54 o 
   6   1   7       25.16       21.74      3.69 o 
   7   1   7        8.55        8.33      2.27 o 
  -9   2   7      135.63      141.19     13.84 o 
  -8   2   7      358.81      429.42     25.56 o 
  -7   2   7      596.78      709.53     33.12 o 
  -6   2   7      283.96      312.74      7.89 o 
  -5   2   7      301.07      304.33      8.95 o 
  -3   2   7      351.89      334.06     15.32 o 
  -2   2   7     1122.87     1189.35     15.46 o 
  -1   2   7     1105.67     1132.55     14.84 o 
   0   2   7     1383.96     1455.83     18.62 o 
   1   2   7      232.48      221.34      5.63 o 
   2   2   7      564.28      567.66     14.84 o 
   3   2   7       49.68       49.17      3.39 o 
   4   2   7       70.48       62.90      4.00 o 
   5   2   7       76.69       81.82      5.54 o 
   6   2   7       32.50       21.63      4.55 o 
   7   2   7        4.53        2.10      2.87 o 
  -9   3   7       61.43       71.19      6.03 o 
  -8   3   7       64.35       68.58      5.57 o 
  -7   3   7      266.40      282.81     12.79 o 
  -6   3   7      176.67      186.65      6.26 o 
  -5   3   7      924.42      976.23     30.45 o 
  -4   3   7      364.10      360.77      9.45 o 
  -3   3   7      718.79      740.70     24.08 o 
  -2   3   7      769.49      808.64     15.40 o 
  -1   3   7       66.39       51.74      2.90 o 
   0   3   7      205.40      191.45      5.68 o 
   1   3   7      222.84      200.71      5.10 o 
   2   3   7      233.79      224.69      5.10 o 
   3   3   7      182.46      154.23      4.45 o 
   4   3   7      369.74      365.46     15.39 o 
   5   3   7       13.92       16.74      3.76 o 
   6   3   7       18.90       20.08      4.77 o 
  -9   4   7       14.05       16.09      3.12 o 
  -8   4   7      175.77      200.04      8.52 o 
  -7   4   7      413.37      450.17     20.73 o 
  -6   4   7      386.78      428.59     17.98 o 
  -5   4   7       57.34       52.60      3.82 o 
  -4   4   7      486.43      525.28     13.44 o 
  -3   4   7      109.58      101.67      4.29 o 
  -2   4   7        6.36        6.12      1.12 o 
  -1   4   7       35.66       30.60      4.10 o 
   0   4   7        1.20        1.63      1.21 o 
   1   4   7       34.94       38.30      3.05 o 
   2   4   7        8.72        7.79      1.41 o 
   3   4   7       45.34       39.09      7.54 o 
   4   4   7        0.64        0.26      2.10 o 
   5   4   7       11.12       14.97      4.04 o 
  -8   5   7      122.71      121.14      6.04 o 
  -7   5   7        4.26        6.07      2.06 o 
  -6   5   7       80.78       91.03      5.58 o 
  -5   5   7        3.76        3.60      1.41 o 
  -4   5   7      362.93      390.80     11.77 o 
  -3   5   7      270.30      291.19      8.00 o 
  -2   5   7      541.12      552.82     15.12 o 
  -1   5   7      293.77      292.44      6.38 o 
   0   5   7      214.80      198.82      4.71 o 
   1   5   7      106.21      104.42      6.64 o 
   2   5   7      348.88      319.69     13.12 o 
   3   5   7        1.07        1.20      2.26 o 
   4   5   7        7.36        3.85      2.19 o 
   5   5   7       22.94       34.73      7.08 o 
  -8   6   7       97.17       99.25      6.50 o 
  -7   6   7      159.20      167.19      7.84 o 
  -6   6   7       82.13       86.83      5.52 o 
  -5   6   7      238.99      252.56     12.80 o 
  -4   6   7      778.97      831.78     32.36 o 
  -3   6   7       40.76       40.78      3.90 o 
  -2   6   7       45.24       48.05      3.76 o 
  -1   6   7       12.73       12.76      2.16 o 
   0   6   7        0.66        0.00      1.45 o 
   1   6   7       13.89       11.79      1.74 o 
   2   6   7       14.06        9.94      4.37 o 
   3   6   7       44.59       41.82      4.66 o 
   4   6   7       59.36       62.18      5.72 o 
  -7   7   7      103.10      109.85      6.50 o 
  -6   7   7      167.27      182.88      8.08 o 
  -5   7   7      355.81      382.10     29.83 o 
  -4   7   7      372.69      423.95     14.74 o 
  -3   7   7      225.86      231.02      8.90 o 
  -2   7   7      187.18      190.38      6.76 o 
  -1   7   7      364.99      347.38     12.57 o 
   0   7   7      174.79      180.38     13.60 o 
   1   7   7       12.61       14.42      2.68 o 
   2   7   7      115.57      114.61      6.74 o 
  -5   8   7      124.57      121.88      6.55 o 
  -4   8   7      146.93      137.36      6.52 o 
  -3   8   7      205.35      186.46      7.47 o 
  -2   8   7      160.24      162.72      8.35 o 
  -1   8   7       80.28       67.79      4.55 o 
   0   8   7       37.21       40.48      4.30 o 
   1   8   7       15.94       13.73      2.78 o 
  -1 -10   8       28.71       28.91      6.07 o 
   0 -10   8      219.06      230.34     20.14 o 
   1 -10   8       65.46       67.98     12.86 o 
   2 -10   8       59.33       74.89     13.84 o 
  -3  -9   8       74.76       71.25      8.93 o 
  -2  -9   8      181.41      178.69     22.86 o 
  -1  -9   8      151.48      144.81     10.35 o 
   0  -9   8      248.36      236.36     27.59 o 
   1  -9   8        4.14        1.22      3.19 o 
   2  -9   8        2.15        0.00      2.10 o 
   3  -9   8      165.47      159.79     11.99 o 
   4  -9   8      151.74      138.09     12.01 o 
  -5  -8   8       72.89       69.76      7.36 o 
  -4  -8   8       44.42       46.45      8.35 o 
  -3  -8   8       91.77       76.49      5.37 o 
  -2  -8   8      173.70      154.91      7.57 o 
  -1  -8   8      119.72      103.48     13.67 o 
   0  -8   8       65.66       77.65     11.21 o 
   1  -8   8      167.53      218.25     17.27 o 
   2  -8   8      225.78      263.01     49.27 o 
   3  -8   8       90.06       90.54     13.66 o 
   4  -8   8      114.41      139.11     35.67 o 
   5  -8   8       12.53       14.80      2.99 o 
  -6  -7   8       87.26       89.27      8.78 o 
  -5  -7   8      194.00      183.74     16.47 o 
  -4  -7   8      117.87      105.71      4.86 o 
  -3  -7   8      103.78       93.56      7.53 o 
  -2  -7   8      390.13      382.74     13.64 o 
  -1  -7   8      570.61      614.18     28.78 o 
   0  -7   8      833.00      914.97     28.66 o 
   1  -7   8      179.92      196.94     11.71 o 
   2  -7   8      375.04      518.51     32.97 o 
   3  -7   8      358.12      363.70     23.69 o 
   4  -7   8      225.26      227.06     14.70 o 
   5  -7   8       32.88       39.70      6.34 o 
   6  -7   8       42.96       38.30      5.43 o 
  -7  -6   8       14.70       12.02      2.30 o 
  -6  -6   8       61.99       68.57      6.27 o 
  -5  -6   8       65.51       66.65      5.23 o 
  -4  -6   8      142.09      136.58      8.31 o 
  -3  -6   8      460.90      470.11     18.54 o 
  -2  -6   8      919.15      990.41     34.58 o 
  -1  -6   8       49.11       40.38      6.18 o 
   0  -6   8      286.47      281.80     12.00 o 
   1  -6   8      335.49      356.00     20.02 o 
   3  -6   8      480.39      522.80     37.36 o 
   4  -6   8      745.24      716.09     69.05 o 
   5  -6   8      323.26      302.14     14.07 o 
   6  -6   8      166.32      159.45     22.10 o 
   7  -6   8       42.59       43.44      7.83 o 
  -7  -5   8        1.20        4.49      2.21 o 
  -6  -5   8       30.11       29.80      3.55 o 
  -5  -5   8      166.06      163.02      7.30 o 
  -4  -5   8      303.92      279.90     10.80 o 
  -3  -5   8      367.93      353.04      8.59 o 
  -2  -5   8      328.34      306.37     12.94 o 
  -1  -5   8     1031.95     1069.48     33.10 o 
   0  -5   8       99.59      113.30      5.96 o 
   1  -5   8       48.38       51.66      8.32 o 
   2  -5   8      126.58      114.30     17.71 o 
   3  -5   8      623.38     1255.77     67.77 o 
   4  -5   8      426.11      451.77     19.37 o 
   5  -5   8        7.56        5.63      1.76 o 
   6  -5   8       54.73       56.70      8.19 o 
   7  -5   8        8.39        7.75      3.24 o 
  -8  -4   8       19.52       15.98      3.48 o 
  -7  -4   8        5.15        2.43      2.24 o 
  -6  -4   8       54.13       51.62      6.94 o 
  -5  -4   8      108.55       98.61      5.84 o 
  -4  -4   8       52.41       55.20      3.87 o 
  -3  -4   8      263.57      242.55      6.40 o 
  -2  -4   8       83.58       94.76      5.38 o 
  -1  -4   8      122.52      137.32      6.85 o 
   0  -4   8       46.16       43.14      4.04 o 
   1  -4   8      481.84      506.15     17.31 o 
   2  -4   8      563.49      620.08     15.83 o 
   3  -4   8      443.88      527.83     36.58 o 
   4  -4   8      211.45      339.41     20.03 o 
   5  -4   8        1.66        0.00      3.44 o 
   6  -4   8      231.81      284.22    120.00 o 
   7  -4   8        3.01        6.66      3.52 o 
  -8  -3   8        8.64       11.01      1.88 o 
  -7  -3   8       41.21       40.49      4.60 o 
  -6  -3   8      160.76      165.37      6.10 o 
  -5  -3   8      214.21      225.28     13.63 o 
  -4  -3   8      274.38      277.74      5.65 o 
  -3  -3   8        2.36        1.16      1.02 o 
  -2  -3   8     2263.81     2307.16     61.59 o 
  -1  -3   8        2.94        3.45      1.74 o 
   0  -3   8      188.74      191.16      5.57 o 
   1  -3   8        4.24        2.50      2.42 o 
   2  -3   8      698.27      667.54     10.48 o 
   3  -3   8      844.76      816.89     22.47 o 
   4  -3   8      283.09      261.64     11.00 o 
   5  -3   8       52.34       60.20     14.42 o 
   6  -3   8       49.24       52.56     10.21 o 
   7  -3   8       82.95      104.20     14.18 o 
  -9  -2   8       10.02        9.97      4.19 o 
  -8  -2   8        4.08        4.77      1.31 o 
  -7  -2   8       18.16       16.33      2.51 o 
  -6  -2   8       53.01       57.19      6.00 o 
  -5  -2   8       96.17       84.09      6.15 o 
  -4  -2   8     1328.06     1436.26     30.46 o 
  -3  -2   8      633.02      674.35     33.23 o 
  -2  -2   8     4663.72     4977.23     40.10 o 
  -1  -2   8       43.56       30.25      1.93 o 
   0  -2   8     1837.39     1941.49     25.05 o 
   1  -2   8     1061.15     1125.56     22.93 o 
   3  -2   8      435.06      427.60     13.55 o 
   4  -2   8      281.95      288.95      9.12 o 
   5  -2   8      784.50      772.16     18.39 o 
   6  -2   8      137.86      109.85      4.97 o 
   7  -2   8      123.06      104.36     18.47 o 
  -9  -1   8        2.50        0.00      1.34 o 
  -8  -1   8       33.42       29.39      3.88 o 
  -7  -1   8       92.02       94.45      4.86 o 
  -6  -1   8      356.37      403.44     12.34 o 
  -5  -1   8      169.83      180.53      4.47 o 
  -4  -1   8      140.06      155.15      4.24 o 
  -3  -1   8     1146.69     1224.66     35.34 o 
  -2  -1   8     1382.06     1359.04     16.91 o 
  -1  -1   8      719.64      749.81      8.83 o 
   0  -1   8      884.18      890.57     11.16 o 
   1  -1   8     1943.69     1829.65     84.12 o 
   2  -1   8     1527.07     1689.24     42.00 o 
   3  -1   8      921.05      953.00     21.69 o 
   4  -1   8      486.45      501.46     17.25 o 
   5  -1   8        2.01        1.37      1.02 o 
   6  -1   8       23.77       22.03      2.47 o 
   7  -1   8       36.57       32.50      3.54 o 
  -9   0   8       26.80       20.96      3.66 o 
  -8   0   8      118.06      126.76      6.04 o 
  -7   0   8       69.76       84.88      9.09 o 
  -6   0   8       21.46       21.82      2.54 o 
  -5   0   8      435.54      462.81     16.37 o 
  -4   0   8      803.34      814.72     15.30 o 
  -3   0   8     1695.54     1764.21     35.16 o 
  -2   0   8       81.96       51.65      2.72 o 
  -1   0   8     1260.82     1224.47     18.57 o 
   0   0   8      831.77      820.65     11.78 o 
   1   0   8     2456.49     2495.45    128.45 o 
   2   0   8     1007.24      995.17     20.26 o 
   3   0   8      116.02      109.06      4.50 o 
   4   0   8      182.24      186.72     10.20 o 
   5   0   8       11.52        9.81      1.41 o 
   6   0   8      165.56      148.78     14.01 o 
   7   0   8       10.99        8.13      2.92 o 
  -9   1   8        0.54        2.20      1.51 o 
  -8   1   8        4.78        2.69      2.10 o 
  -7   1   8       40.10       38.28      4.10 o 
  -6   1   8       17.95       14.45      5.09 o 
  -5   1   8       45.25       38.44      3.01 o 
  -4   1   8       53.24       45.47      3.08 o 
  -3   1   8      255.10      196.91      7.96 o 
  -2   1   8     1166.30     1113.88     18.97 o 
  -1   1   8      537.47      536.11      8.40 o 
   0   1   8      217.81      197.08      5.64 o 
   1   1   8      412.06      427.71     22.01 o 
   2   1   8      341.30      336.50      7.98 o 
   3   1   8       89.85       95.70      5.19 o 
   4   1   8       76.80       74.92      4.64 o 
   5   1   8        3.66        5.42      1.96 o 
   6   1   8      113.96      120.57      8.33 o 
  -9   2   8       35.88       37.36      4.41 o 
  -8   2   8      102.05      123.77      6.54 o 
  -7   2   8       22.37       23.22      3.47 o 
  -6   2   8        0.84        2.06      1.90 o 
  -5   2   8       39.50       38.53      3.20 o 
  -3   2   8      202.12      200.25      6.22 o 
  -2   2   8      829.92      885.23     12.58 o 
  -1   2   8      423.27      445.36      7.49 o 
   0   2   8     1344.14     1329.65     19.31 o 
   1   2   8     1616.00     1685.88     33.47 o 
   2   2   8      524.63      540.75     20.68 o 
   3   2   8       97.34      112.68      8.47 o 
   4   2   8        7.64       10.80      2.27 o 
   5   2   8      121.74      124.59     12.80 o 
   6   2   8        2.04        1.02      1.90 o 
  -9   3   8        6.31        5.73      2.93 o 
  -8   3   8        7.30       10.86      2.20 o 
  -7   3   8       33.81       35.11      4.29 o 
  -6   3   8      310.40      354.45     12.42 o 
  -5   3   8      118.78      128.82      5.70 o 
  -4   3   8      213.75      235.91      6.02 o 
  -3   3   8      217.19      215.76     11.80 o 
  -2   3   8      753.41      755.18     16.84 o 
  -1   3   8      233.80      200.88      6.25 o 
   0   3   8      614.04      626.37     12.49 o 
   1   3   8     1908.91     1835.31     30.76 o 
   2   3   8      734.93      764.87     15.72 o 
   3   3   8      511.48      453.28     14.44 o 
   4   3   8      119.33      107.07      7.63 o 
   5   3   8      119.23      141.38      8.69 o 
   6   3   8        9.36        9.35      2.72 o 
  -8   4   8       99.09      108.47      7.55 o 
  -7   4   8      109.81      111.50     10.67 o 
  -6   4   8       10.59       11.19      2.79 o 
  -5   4   8       54.44       54.71      3.83 o 
  -4   4   8      633.89      683.24     40.45 o 
  -3   4   8      286.75      291.59      9.40 o 
  -2   4   8      416.84      423.89     18.73 o 
  -1   4   8      549.56      551.52     27.85 o 
   0   4   8     1407.00     1500.79     43.26 o 
   1   4   8      828.97      846.33     17.64 o 
   2   4   8       20.95       21.90      1.95 o 
   3   4   8        8.29       13.72      2.77 o 
   4   4   8       82.06       82.72      5.68 o 
   5   4   8       50.83       66.38      5.92 o 
  -8   5   8        4.95        8.46      2.55 o 
  -7   5   8       10.86       15.51      2.70 o 
  -6   5   8        5.22        5.16      1.88 o 
  -5   5   8       25.46       26.49      3.99 o 
  -4   5   8      232.52      254.43      7.21 o 
  -3   5   8      253.63      265.72      9.12 o 
  -2   5   8      733.57      726.86     16.86 o 
  -1   5   8      594.42      590.31     20.81 o 
   0   5   8      622.69      618.08     30.27 o 
   1   5   8      142.84      147.77      7.44 o 
   2   5   8      272.05      249.41      8.89 o 
   3   5   8       80.06       72.63      4.63 o 
   4   5   8       65.13       63.08      6.67 o 
  -7   6   8       33.28       32.36      3.38 o 
  -6   6   8       34.39       33.49      3.45 o 
  -5   6   8      358.99      380.03     14.16 o 
  -4   6   8      199.37      209.70      9.59 o 
  -3   6   8      110.68      113.26      5.62 o 
  -2   6   8        7.14        9.49      2.20 o 
  -1   6   8      238.75      225.63      8.65 o 
   0   6   8      320.01      323.95     13.18 o 
   1   6   8      327.60      298.32     27.54 o 
   2   6   8      137.71      146.07      6.07 o 
   3   6   8      108.65      103.85      6.72 o 
  -6   7   8       28.21       31.32      3.63 o 
  -5   7   8      195.58      211.70      7.96 o 
  -4   7   8      111.03      127.04      7.19 o 
  -3   7   8      251.47      276.74     19.02 o 
  -2   7   8      316.46      325.45     23.20 o 
  -1   7   8      828.97      881.02     32.59 o 
   0   7   8       47.18       49.24      4.33 o 
   1   7   8      388.55      415.67     24.85 o 
   2   7   8      126.30      115.58     21.31 o 
  -5   8   8       32.04       30.10      3.64 o 
  -4   8   8      111.33      113.31      6.18 o 
  -3   8   8      102.72      102.97      6.13 o 
  -2   8   8      105.48      104.27      6.28 o 
  -1   8   8      170.79      166.78     13.89 o 
   0   8   8      118.11      115.77     11.07 o 
   0 -10   9      105.83       78.74     17.67 o 
   1 -10   9        4.72        1.61      2.39 o 
  -3  -9   9        0.58        1.04      1.57 o 
  -2  -9   9        8.92        7.27      4.33 o 
  -1  -9   9       43.49       37.53      6.23 o 
   0  -9   9       52.83       58.37      6.48 o 
   1  -9   9       22.01       10.09      4.78 o 
   2  -9   9      190.42      195.75     20.76 o 
   3  -9   9      190.15      254.00     99.60 o 
   4  -9   9       91.21       88.78     14.48 o 
  -4  -8   9        0.27        0.97      1.44 o 
  -3  -8   9        2.06        0.57      1.15 o 
  -2  -8   9       45.71       45.06      6.56 o 
  -1  -8   9       24.21       25.59      5.53 o 
   0  -8   9      141.12      146.43     20.87 o 
   1  -8   9      284.00      295.89     15.23 o 
   2  -8   9        0.51        0.00      5.08 o 
   3  -8   9       55.87       89.69     32.92 o 
   4  -8   9       24.75       24.57      4.29 o 
   5  -8   9       68.80       70.60     12.71 o 
  -6  -7   9       45.23       34.29      5.79 o 
  -5  -7   9        4.35        3.44      1.87 o 
  -4  -7   9        3.22        2.98      1.38 o 
  -3  -7   9        0.23        0.59      0.96 o 
  -2  -7   9       92.83       83.12     12.09 o 
  -1  -7   9      256.76      266.81     16.85 o 
   0  -7   9       21.15       26.88      4.93 o 
   1  -7   9      229.90      235.20     20.37 o 
   2  -7   9      203.18      248.22     27.59 o 
   4  -7   9      193.36      212.32     36.70 o 
   5  -7   9      117.13      128.41     22.09 o 
   6  -7   9      117.29      107.21     24.24 o 
  -6  -6   9        4.65        2.02      1.17 o 
  -5  -6   9        0.21        1.11      0.71 o 
  -4  -6   9        9.60        6.99      1.44 o 
  -3  -6   9       33.55       31.31      2.96 o 
  -2  -6   9        0.50        0.00      0.66 o 
  -1  -6   9        3.29        4.66      2.54 o 
   0  -6   9      410.47      437.75     14.40 o 
   1  -6   9        1.19        1.37      1.82 o 
   2  -6   9       78.82       81.46     16.96 o 
   3  -6   9       98.70      155.09     25.25 o 
   4  -6   9      350.79      381.47    187.30 o 
   5  -6   9      138.04      191.87     32.70 o 
   6  -6   9      250.63      276.27     32.00 o 
  -7  -5   9        3.15        2.64      1.26 o 
  -6  -5   9        2.38        2.31      1.19 o 
  -5  -5   9        5.92        4.30      1.97 o 
  -4  -5   9       10.16        8.76      1.78 o 
  -3  -5   9        2.77        2.69      0.94 o 
  -2  -5   9      428.60      433.23     19.16 o 
  -1  -5   9        1.17        3.44      1.31 o 
   0  -5   9      128.86      126.98     13.84 o 
   1  -5   9       57.99       60.97     11.43 o 
   2  -5   9      191.18      200.74     10.77 o 
   3  -5   9      262.16      279.10     27.72 o 
   4  -5   9      303.48      441.51     54.00 o 
   5  -5   9       18.17       26.09      4.69 o 
   6  -5   9      244.32      289.73     63.16 o 
  -8  -4   9        0.89        0.22      1.27 o 
  -7  -4   9        6.08        5.44      1.77 o 
  -6  -4   9        9.17        7.60      1.64 o 
  -5  -4   9        4.21        4.24      1.52 o 
  -4  -4   9        0.97        0.73      1.27 o 
  -3  -4   9      516.42      577.03     12.28 o 
  -2  -4   9        0.56        1.05      0.81 o 
  -1  -4   9        2.99        4.67      2.39 o 
   0  -4   9      168.68      166.18      5.24 o 
   1  -4   9      287.35      302.62     12.41 o 
   2  -4   9      857.72      907.34     58.61 o 
   3  -4   9      569.72      632.00     24.53 o 
   4  -4   9      163.06      199.97     22.09 o 
   5  -4   9      321.47      359.69     24.41 o 
   6  -4   9       84.46       90.62      7.58 o 
   7  -4   9       53.50       54.53      7.10 o 
  -8  -3   9        0.38        0.00      1.42 o 
  -7  -3   9        7.37        4.79      1.84 o 
  -6  -3   9      128.57      131.32      7.69 o 
  -5  -3   9        0.24        0.00      0.80 o 
  -4  -3   9       81.81       83.70      8.75 o 
  -3  -3   9      482.72      523.20     22.74 o 
  -2  -3   9      837.87      858.07     13.50 o 
  -1  -3   9      265.45      233.17     19.09 o 
   0  -3   9      132.89      109.21      3.24 o 
   1  -3   9      243.77      225.68      5.35 o 
   2  -3   9      258.60      235.21      6.62 o 
   3  -3   9      547.09      564.88     28.32 o 
   4  -3   9      390.50      377.26     16.98 o 
   5  -3   9      444.77      455.51     22.02 o 
   6  -3   9      620.04      663.91     20.50 o 
   7  -3   9      124.25      114.95     13.15 o 
  -8  -2   9        5.84        5.27      2.08 o 
  -7  -2   9        0.20        0.14      1.13 o 
  -6  -2   9        2.14        1.80      1.27 o 
  -5  -2   9      163.12      160.41      7.37 o 
  -4  -2   9       24.23       22.17      2.60 o 
  -3  -2   9      515.32      519.95      9.19 o 
  -2  -2   9      328.66      282.58      6.90 o 
  -1  -2   9      296.78      260.28      7.14 o 
   0  -2   9       20.75       17.75      1.63 o 
   1  -2   9      734.09      794.93     19.26 o 
   2  -2   9      548.00      562.41     23.24 o 
   3  -2   9      709.90      758.68     19.74 o 
   4  -2   9     1653.28     1823.45     34.49 o 
   5  -2   9      479.27      487.54     27.37 o 
   6  -2   9      341.94      334.88     16.95 o 
   7  -2   9       48.43       40.59     11.41 o 
  -9  -1   9       21.26       18.98      3.13 o 
  -8  -1   9       24.75       23.30      3.30 o 
  -7  -1   9      103.42      110.16      6.36 o 
  -6  -1   9      138.78      132.51      4.81 o 
  -5  -1   9      138.26      154.04      4.13 o 
  -4  -1   9        0.59        0.48      0.82 o 
  -3  -1   9        1.11        1.61      1.77 o 
  -2  -1   9        0.75        0.28      1.06 o 
  -1  -1   9        0.79        0.83      0.84 o 
   0  -1   9       16.65       12.33      1.23 o 
   1  -1   9      919.28      963.52     53.34 o 
   2  -1   9      238.51      227.12      5.65 o 
   3  -1   9      588.21      621.22     19.96 o 
   4  -1   9       90.98      111.76      5.17 o 
   5  -1   9      181.80      199.69      5.96 o 
   6  -1   9      182.35      171.22      8.07 o 
  -9   0   9       15.23       12.67      2.88 o 
  -8   0   9       23.18       22.87      5.53 o 
  -7   0   9       23.85       28.89      3.73 o 
  -6   0   9        2.09        0.67      1.83 o 
  -5   0   9       38.41       34.95      6.85 o 
  -4   0   9       36.72       41.99      2.74 o 
  -3   0   9      104.38      100.66      3.02 o 
  -2   0   9       45.16       40.48      2.10 o 
  -1   0   9       19.52       15.90      1.56 o 
   0   0   9       39.78       35.01      2.39 o 
   1   0   9      118.47      101.46      3.80 o 
   2   0   9        3.27        0.00      1.53 o 
   3   0   9     1395.61     1469.99     67.68 o 
   4   0   9      321.99      359.24     16.00 o 
   5   0   9      557.66      633.72     32.60 o 
   6   0   9      163.08      165.16      7.83 o 
  -9   1   9        0.42        1.55      1.86 o 
  -8   1   9        2.60        4.88      2.92 o 
  -7   1   9        7.73        9.70      4.37 o 
  -6   1   9      180.46      195.11      6.39 o 
  -5   1   9        4.17        2.73      1.29 o 
  -4   1   9       35.21       34.35      2.55 o 
  -3   1   9       10.53       16.66      2.03 o 
  -2   1   9      356.57      373.08      7.97 o 
  -1   1   9       45.06       59.32      2.80 o 
   0   1   9       12.37       12.83      1.39 o 
   1   1   9      148.72      108.80      5.30 o 
   2   1   9      468.69      443.32     32.03 o 
   3   1   9       45.09       43.88      2.87 o 
   4   1   9      216.52      240.16     20.69 o 
   5   1   9      379.56      404.90     33.15 o 
   6   1   9      165.16      144.42      7.67 o 
  -9   2   9       10.77       10.23      3.38 o 
  -8   2   9        0.23        1.80      1.75 o 
  -7   2   9       39.21       42.70      4.36 o 
  -6   2   9        3.42        4.69      4.57 o 
  -5   2   9      136.87      143.98     10.94 o 
  -4   2   9       19.86       19.30      2.44 o 
  -3   2   9      203.00      203.36      5.37 o 
  -2   2   9      158.44      156.73      4.45 o 
  -1   2   9      124.97      112.82      4.81 o 
   0   2   9      919.02      893.59     16.25 o 
   1   2   9      185.37      161.49      8.55 o 
   2   2   9      870.84      876.63     25.47 o 
   3   2   9      205.02      198.16     13.83 o 
   4   2   9      693.05      708.83     21.48 o 
   5   2   9      152.62      164.48      7.84 o 
   6   2   9       82.56       87.72      6.59 o 
  -8   3   9       57.83       76.29      6.17 o 
  -7   3   9       22.77       25.48      3.54 o 
  -6   3   9       14.85       16.76      2.70 o 
  -5   3   9        0.34        1.39      2.00 o 
  -4   3   9       13.42       10.27      4.24 o 
  -3   3   9       59.59       58.10      3.89 o 
  -2   3   9       35.82       29.66      2.20 o 
  -1   3   9       12.33        6.88      1.30 o 
   0   3   9      264.95      237.45      6.41 o 
   1   3   9     1311.84     1217.55     23.55 o 
   2   3   9      319.65      247.90      5.50 o 
   3   3   9      306.51      303.25     14.08 o 
   4   3   9      335.45      344.08     21.78 o 
   5   3   9      217.58      219.33     10.38 o 
  -8   4   9       12.85       16.24      5.41 o 
  -7   4   9        6.34        4.12      1.66 o 
  -6   4   9       12.90       11.54      3.02 o 
  -5   4   9        2.12        2.49      1.94 o 
  -4   4   9      118.50      115.93      5.13 o 
  -3   4   9      127.23      121.98      9.84 o 
  -2   4   9       83.04       78.43      3.15 o 
  -1   4   9      820.48      835.83     17.12 o 
   0   4   9      114.85      106.72      4.74 o 
   1   4   9      389.99      377.24     12.30 o 
   2   4   9       44.65       40.05      2.92 o 
   3   4   9      360.46      347.45     22.31 o 
   4   4   9      118.56      109.39      5.94 o 
  -8   5   9        9.01        9.53      2.55 o 
  -7   5   9        2.83        0.57      1.85 o 
  -6   5   9      126.95      121.63      6.72 o 
  -5   5   9        7.54        4.31      1.80 o 
  -4   5   9        2.43        1.80      2.01 o 
  -3   5   9       12.65       12.86      2.54 o 
  -2   5   9        2.84        0.00      2.47 o 
  -1   5   9      204.75      215.86     10.35 o 
   0   5   9       67.92       81.03      5.10 o 
   1   5   9      419.07      409.51     11.12 o 
   2   5   9      113.56       98.24      5.01 o 
   3   5   9      210.03      211.97      8.66 o 
  -7   6   9        5.79        4.82      2.92 o 
  -6   6   9        0.79        0.69      1.38 o 
  -5   6   9       86.05       86.11      5.70 o 
  -4   6   9        0.54        0.00      1.67 o 
  -3   6   9        0.66        3.67      2.38 o 
  -2   6   9       59.18       70.97      5.08 o 
  -1   6   9      101.68      104.14      5.78 o 
   0   6   9      110.35      102.92     16.35 o 
   1   6   9       83.08       96.50      5.84 o 
   2   6   9      120.42      112.24      6.87 o 
  -6   7   9        0.21        1.61      1.52 o 
  -5   7   9       11.02       13.21      3.42 o 
  -4   7   9       64.64       68.09      4.87 o 
  -3   7   9        1.29        0.42      1.50 o 
  -2   7   9      140.44      146.24      6.91 o 
  -1   7   9       30.25       26.39      3.21 o 
   0   7   9      135.64      141.83     14.95 o 
   1   7   9      124.77      115.64     10.28 o 
  -2  -9  10        2.27        1.11      2.58 o 
  -1  -9  10        1.49        0.28      1.37 o 
   0  -9  10       57.03       52.79      9.85 o 
   1  -9  10        0.71        2.32      1.37 o 
   2  -9  10       20.13       20.84      6.70 o 
   3  -9  10       17.02       21.16      5.17 o 
  -4  -8  10        6.54        4.41      1.24 o 
  -3  -8  10        9.82        9.39      2.86 o 
  -2  -8  10        6.50        3.32      3.32 o 
  -1  -8  10        2.53        0.00      2.91 o 
   0  -8  10       50.79       45.17      6.27 o 
   1  -8  10       43.86       37.47      4.94 o 
   2  -8  10        1.92        2.59      1.78 o 
   3  -8  10        6.40        6.05      3.27 o 
   4  -8  10       12.87        8.62      4.16 o 
  -5  -7  10        1.64        1.32      1.20 o 
  -4  -7  10        0.53        0.59      0.89 o 
  -3  -7  10       18.49       15.69      2.71 o 
  -2  -7  10       14.32       12.63      2.13 o 
  -1  -7  10      126.58      113.05      8.98 o 
   0  -7  10       41.77       37.26      6.59 o 
   1  -7  10        3.16        5.00      2.87 o 
   2  -7  10       34.15       32.83      5.00 o 
   3  -7  10       30.50       36.60      5.61 o 
   4  -7  10       70.77       67.27      9.14 o 
   5  -7  10       32.50       44.61      7.33 o 
  -6  -6  10        2.21        0.83      1.29 o 
  -5  -6  10       31.84       29.28      3.85 o 
  -4  -6  10        2.65        2.19      0.59 o 
  -3  -6  10        6.07        4.99      1.13 o 
  -2  -6  10        0.23        1.47      2.75 o 
  -1  -6  10      171.94      166.05     11.99 o 
   0  -6  10       30.58       40.04      6.24 o 
   1  -6  10       80.65       73.65      5.73 o 
   2  -6  10        1.46        2.71      2.27 o 
   3  -6  10        7.41       13.95      3.77 o 
   4  -6  10       20.10       20.62      5.45 o 
   5  -6  10        1.76        4.74      2.21 o 
   6  -6  10       63.88       74.86     12.10 o 
  -7  -5  10        0.23        0.95      0.97 o 
  -6  -5  10       33.11       25.21      3.32 o 
  -5  -5  10       27.10       25.29      3.20 o 
  -4  -5  10       31.76       23.28      3.91 o 
  -3  -5  10      281.39      282.71     11.86 o 
  -2  -5  10       30.44       30.33      2.39 o 
  -1  -5  10        0.37        4.10      1.15 o 
   0  -5  10        3.60        2.87      1.89 o 
   1  -5  10       45.79       40.87      5.78 o 
   2  -5  10        7.78        8.85      2.76 o 
   3  -5  10       38.02       42.41      5.40 o 
   4  -5  10       25.09       19.38      5.78 o 
   5  -5  10        3.12        3.57      5.39 o 
   6  -5  10      178.38      187.93     17.59 o 
  -7  -4  10       11.04        9.88      2.03 o 
  -6  -4  10      111.51      103.60      6.72 o 
  -5  -4  10       65.55       68.61      7.53 o 
  -4  -4  10       55.91       61.25      3.89 o 
  -3  -4  10      373.92      378.66     16.57 o 
  -2  -4  10      177.76      159.15      4.16 o 
  -1  -4  10        1.67        3.36      2.52 o 
   0  -4  10        0.80        0.50      0.45 o 
   1  -4  10       44.25       42.15      8.48 o 
   2  -4  10        6.77        7.82      2.55 o 
   3  -4  10       36.86       37.51      4.95 o 
   4  -4  10       55.33       55.15      9.69 o 
   5  -4  10        6.25        9.99      2.56 o 
   6  -4  10        8.90       12.83      3.67 o 
  -8  -3  10        5.66        7.72      2.07 o 
  -7  -3  10       16.16       14.81      2.77 o 
  -6  -3  10       70.14       79.75      6.07 o 
  -5  -3  10        1.18        0.50      1.72 o 
  -4  -3  10      496.58      524.24     12.12 o 
  -3  -3  10      314.74      316.68      9.05 o 
  -2  -3  10      108.92      110.13      3.40 o 
  -1  -3  10      156.78      154.85      7.37 o 
   0  -3  10       10.49        8.55      1.78 o 
   1  -3  10       32.50       27.47      3.92 o 
   2  -3  10       14.13       13.41      1.16 o 
   3  -3  10        1.82        1.40      1.82 o 
   4  -3  10        0.51        0.52      2.50 o 
   5  -3  10      655.22      691.73     48.52 o 
   6  -3  10       73.90       80.97     11.73 o 
  -8  -2  10       23.81       21.43      3.35 o 
  -7  -2  10       14.42       13.97      2.18 o 
  -6  -2  10      236.88      235.87      9.26 o 
  -5  -2  10       61.90       58.35      3.52 o 
  -4  -2  10       96.87       98.67      5.33 o 
  -3  -2  10        3.93        2.68      4.76 o 
  -2  -2  10       96.20       94.33      3.77 o 
  -1  -2  10        8.37       10.17      1.25 o 
   0  -2  10       26.13       22.71      1.90 o 
   1  -2  10      109.66      113.05      7.18 o 
   2  -2  10       10.01        6.91      2.35 o 
   3  -2  10      498.80      552.70     33.95 o 
   4  -2  10       38.70       44.37      3.26 o 
   5  -2  10       16.75       22.82      4.75 o 
   6  -2  10      128.42      124.25     21.11 o 
  -8  -1  10      115.42      115.20      6.02 o 
  -7  -1  10      155.25      164.55      6.87 o 
  -6  -1  10       25.40       27.40      3.44 o 
  -5  -1  10      119.37      113.43      3.61 o 
  -4  -1  10        0.90        0.41      1.01 o 
  -3  -1  10       20.97       22.09      1.98 o 
  -2  -1  10       75.81       76.76      2.93 o 
  -1  -1  10       99.00      102.45      3.42 o 
   0  -1  10       33.15       37.99      2.24 o 
   1  -1  10      143.83      135.65      7.85 o 
   2  -1  10        1.70        0.52      1.20 o 
   3  -1  10      201.09      170.32      4.60 o 
   4  -1  10       68.57       73.86      3.88 o 
   5  -1  10        7.21        8.01      1.57 o 
   6  -1  10       69.68       58.69     18.62 o 
  -8   0  10        4.20        4.59      2.36 o 
  -7   0  10      148.33      164.58      6.83 o 
  -6   0  10       46.48       48.35      6.87 o 
  -5   0  10      159.46      150.91      6.11 o 
  -4   0  10        4.40        2.91      1.43 o 
  -3   0  10       46.29       46.55      2.65 o 
  -2   0  10      145.31      139.36      4.44 o 
  -1   0  10      133.28      150.58      4.65 o 
   0   0  10       10.16       11.87      1.44 o 
   1   0  10      411.04      425.68     10.21 o 
   2   0  10      232.34      220.20      8.49 o 
   3   0  10       94.31       95.72      8.10 o 
   4   0  10      100.64      101.46      4.14 o 
   5   0  10       90.52       95.14      5.61 o 
   6   0  10      110.09      106.40      5.73 o 
  -8   1  10      199.36      198.33     14.62 o 
  -7   1  10        1.62        2.91      2.54 o 
  -6   1  10        8.22       10.78      3.30 o 
  -5   1  10       15.78       17.74      2.48 o 
  -4   1  10        3.31        3.83      1.57 o 
  -3   1  10       22.46       23.46      2.36 o 
  -2   1  10        0.84        0.00      1.21 o 
  -1   1  10       17.92       18.92      1.97 o 
   0   1  10        4.72        4.28      1.15 o 
   1   1  10      327.87      324.02     16.87 o 
   2   1  10      184.87      177.18     11.14 o 
   3   1  10        0.63        0.76      1.17 o 
   4   1  10       13.71       12.65      1.83 o 
   5   1  10      160.98      172.48     10.31 o 
  -8   2  10       45.19       46.85      4.33 o 
  -7   2  10       68.85       74.77      5.83 o 
  -6   2  10      237.94      256.34     18.66 o 
  -5   2  10       98.95       99.00      4.76 o 
  -4   2  10      101.75      100.16      4.57 o 
  -3   2  10       65.43       63.44      3.89 o 
  -2   2  10        4.60        4.17      1.17 o 
  -1   2  10      149.07      132.48      9.83 o 
   0   2  10      160.88      141.55      4.78 o 
   1   2  10      728.28      726.71     15.67 o 
   2   2  10        0.85        0.00      1.70 o 
   3   2  10      630.23      667.33     24.97 o 
   4   2  10      124.03       98.63      5.00 o 
   5   2  10      172.11      160.58     10.19 o 
  -8   3  10      146.54      149.85      8.05 o 
  -7   3  10      153.97      169.03     12.51 o 
  -6   3  10       56.65       60.14      4.77 o 
  -5   3  10       56.84       53.24      7.58 o 
  -4   3  10       16.38       13.00      2.11 o 
  -3   3  10       14.03        9.42      1.58 o 
  -2   3  10      227.03      247.39      6.47 o 
  -1   3  10        0.74        0.65      1.21 o 
   0   3  10      251.90      245.35      6.56 o 
   1   3  10      207.56      181.71      4.81 o 
   2   3  10        8.38        8.48      4.77 o 
   3   3  10      158.90      124.13     10.22 o 
   4   3  10       34.99       27.52      5.18 o 
  -8   4  10        8.75       10.84      2.48 o 
  -7   4  10       27.17       26.07      3.31 o 
  -6   4  10       23.36       22.98      3.33 o 
  -5   4  10       39.69       42.58      7.20 o 
  -4   4  10        8.14        5.86      1.97 o 
  -3   4  10       35.30       33.74      2.99 o 
  -2   4  10      362.74      383.43     15.45 o 
  -1   4  10       10.66        4.64      1.91 o 
   0   4  10       40.70       45.42      3.36 o 
   1   4  10      175.76      165.80      5.78 o 
   2   4  10       18.37       22.13      2.88 o 
   3   4  10        3.73        0.35      2.21 o 
   4   4  10       42.75       47.75      4.69 o 
  -7   5  10        8.69        7.15      2.49 o 
  -6   5  10        2.37        2.21      2.04 o 
  -5   5  10      121.75      124.76      6.37 o 
  -4   5  10        0.40        3.54      2.46 o 
  -3   5  10      216.60      229.17     14.21 o 
  -2   5  10      208.17      206.46     33.40 o 
  -1   5  10       20.08       12.46      2.04 o 
   0   5  10        1.07        1.32      1.42 o 
   1   5  10        3.58        1.46      1.47 o 
   2   5  10       58.49       55.02      4.08 o 
   3   5  10       10.62        0.79      1.86 o 
  -6   6  10       51.47       50.48      5.50 o 
  -5   6  10       18.21       23.50      3.53 o 
  -4   6  10       59.07       45.26      4.43 o 
  -3   6  10       35.27       37.74      3.66 o 
  -2   6  10        3.95        5.53      2.16 o 
  -1   6  10       51.57       58.14      7.31 o 
   0   6  10        0.80        0.46      1.11 o 
   1   6  10       57.69       57.36      4.82 o 
  -4   7  10       21.44       19.70      2.85 o 
  -3   7  10        7.09        8.83      2.09 o 
  -2   7  10       19.96       17.98      2.90 o 
  -1   7  10       34.79       41.33      4.63 o 
  -2  -9  11        0.65        0.00      2.47 o 
  -1  -9  11        8.47       10.30      4.67 o 
   0  -9  11        4.93        3.12      2.35 o 
   1  -9  11       17.62       16.59      4.16 o 
   2  -9  11        0.38        2.06      1.45 o 
  -4  -8  11        1.00        2.68      1.84 o 
  -3  -8  11      127.22      150.74     20.03 o 
  -2  -8  11      132.86      134.89     24.85 o 
  -1  -8  11      190.49      213.02     21.90 o 
   0  -8  11       10.38        8.87      2.83 o 
   1  -8  11       27.58       28.20      5.04 o 
   2  -8  11       15.81       14.10      3.59 o 
   4  -8  11        7.31        7.07      2.75 o 
  -5  -7  11       81.50       80.05      5.93 o 
  -4  -7  11       78.92       69.47      8.42 o 
  -3  -7  11      234.85      227.06     18.61 o 
  -2  -7  11       20.09       19.03      3.50 o 
  -1  -7  11       86.15       95.07      9.63 o 
   0  -7  11      176.92      175.34     12.05 o 
   1  -7  11        3.49        2.48      1.56 o 
   2  -7  11       46.05       42.66      5.55 o 
   3  -7  11       92.50       92.72     15.12 o 
   4  -7  11       64.98       57.27     15.61 o 
  -6  -6  11       66.59       55.78     10.86 o 
  -5  -6  11       44.42       33.75      4.38 o 
  -4  -6  11      154.45      142.85     11.36 o 
  -3  -6  11      172.36      185.03     10.79 o 
  -2  -6  11      628.03      677.63     27.54 o 
  -1  -6  11       65.04       62.26      6.90 o 
   0  -6  11        4.89        2.86      1.56 o 
   1  -6  11        0.56        0.00      2.58 o 
   2  -6  11        2.91        2.32      2.42 o 
   3  -6  11       15.72       12.96      4.62 o 
   4  -6  11       82.67       79.08     15.16 o 
   5  -6  11        0.23        0.00      3.61 o 
  -7  -5  11        6.98        5.10      2.24 o 
  -6  -5  11       96.66       99.88      6.77 o 
  -5  -5  11       35.20       42.10      3.80 o 
  -4  -5  11      270.21      290.84     15.61 o 
  -3  -5  11       54.17       54.26      3.35 o 
  -2  -5  11      187.76      178.68      4.96 o 
  -1  -5  11       86.55       85.53      7.86 o 
   0  -5  11       19.01       21.84      4.84 o 
   1  -5  11       12.55       13.10      2.66 o 
   2  -5  11        2.26        2.34      1.73 o 
   3  -5  11       37.33       37.70      5.71 o 
   4  -5  11       75.02       77.22     10.59 o 
   5  -5  11       63.02       49.29      9.15 o 
  -7  -4  11      100.61      111.75     13.33 o 
  -6  -4  11       84.01       89.48      8.00 o 
  -5  -4  11       43.38       44.19      3.88 o 
  -4  -4  11        7.54        6.67      1.68 o 
  -3  -4  11      564.77      589.66     13.30 o 
  -2  -4  11       85.96       86.19      3.00 o 
  -1  -4  11        6.39        3.41      1.27 o 
   0  -4  11       13.56       13.54      2.82 o 
   1  -4  11       39.27       40.71      8.77 o 
   2  -4  11       53.88       55.06     10.10 o 
   3  -4  11        3.42        3.33      1.96 o 
   4  -4  11      124.92      116.98     10.97 o 
   5  -4  11        0.55        1.84      1.68 o 
   6  -4  11       32.98       42.22      6.77 o 
  -8  -3  11       15.32       10.76      2.60 o 
  -7  -3  11       31.61       40.82      4.10 o 
  -6  -3  11        9.34       10.69      3.57 o 
  -5  -3  11      501.64      589.90     19.30 o 
  -4  -3  11      207.38      227.51      6.44 o 
  -3  -3  11     1557.15     1695.31     15.87 o 
  -2  -3  11      367.71      375.11      8.89 o 
  -1  -3  11      199.55      186.99      4.43 o 
   0  -3  11        5.48        6.39      3.84 o 
   1  -3  11        5.72        6.51      1.12 o 
   2  -3  11       14.11       14.53      2.78 o 
   3  -3  11       30.87       26.43      5.55 o 
   4  -3  11      297.69      287.70     17.35 o 
   5  -3  11        5.49        9.52      3.11 o 
   6  -3  11       34.40       31.64      6.02 o 
  -8  -2  11       72.34       73.45      7.79 o 
  -7  -2  11      170.91      198.87      7.42 o 
  -6  -2  11      104.58      116.83      6.02 o 
  -5  -2  11       42.75       42.43      3.54 o 
  -4  -2  11      554.19      596.57     14.67 o 
  -3  -2  11      667.77      684.57     13.73 o 
  -2  -2  11        1.92        2.38      1.07 o 
  -1  -2  11       18.55       15.12      1.44 o 
   0  -2  11       12.84       13.90      1.46 o 
   1  -2  11      137.03      133.58      8.91 o 
   2  -2  11       74.70       70.70      5.98 o 
   3  -2  11       16.33       18.92      4.23 o 
   4  -2  11       82.27       91.33      7.81 o 
   5  -2  11        0.45        1.44      2.01 o 
   6  -2  11       19.34       18.58      3.77 o 
  -8  -1  11      117.71      120.83      6.36 o 
  -7  -1  11       12.57       14.70      2.92 o 
  -6  -1  11      233.22      249.93     16.83 o 
  -5  -1  11      312.28      345.24     12.87 o 
  -4  -1  11      214.49      217.51      4.89 o 
  -3  -1  11      150.16      138.19      4.30 o 
  -2  -1  11      195.39      165.58      4.60 o 
  -1  -1  11      172.70      169.59      4.38 o 
   0  -1  11      160.59      171.09      3.98 o 
   1  -1  11      138.11      142.72      3.95 o 
   2  -1  11      218.69      187.85     16.68 o 
   3  -1  11       92.46       92.26      9.51 o 
   4  -1  11      103.24       93.14      4.32 o 
   5  -1  11        1.71        1.16      1.09 o 
  -8   0  11       46.67       50.31      4.65 o 
  -7   0  11       77.43       84.41      5.32 o 
  -6   0  11        1.48        2.18      2.02 o 
  -5   0  11      253.21      268.06     16.68 o 
  -4   0  11      452.08      477.87     13.60 o 
  -3   0  11      461.42      464.42     10.15 o 
  -2   0  11      127.90      131.32      4.16 o 
  -1   0  11        4.68        0.89      1.02 o 
   0   0  11       31.73       26.70      2.14 o 
   1   0  11      149.68      132.75      6.03 o 
   2   0  11       12.29       14.90      2.34 o 
   3   0  11        5.66        5.92      1.16 o 
   4   0  11        0.59        0.00      1.06 o 
   5   0  11      126.27      126.76     15.12 o 
  -8   1  11       15.34       16.76      2.96 o 
  -7   1  11       56.54       61.96      5.10 o 
  -6   1  11      242.43      266.04     13.05 o 
  -5   1  11      500.22      578.49     18.06 o 
  -4   1  11      318.23      320.77     12.51 o 
  -3   1  11      368.54      391.22     11.53 o 
  -2   1  11      217.81      211.94      6.13 o 
  -1   1  11      208.73      203.02      8.83 o 
   0   1  11      463.98      490.94     13.31 o 
   1   1  11        0.57        0.66      1.65 o 
   2   1  11       38.28       37.00      3.06 o 
   3   1  11        5.88        5.00      1.26 o 
   4   1  11        0.36        1.53      1.27 o 
   5   1  11        3.47        3.33      1.83 o 
  -8   2  11      141.38      162.62     13.98 o 
  -7   2  11      176.02      189.26     13.80 o 
  -6   2  11      231.06      246.39     10.34 o 
  -5   2  11      289.00      302.22     16.47 o 
  -4   2  11      350.05      362.44     12.54 o 
  -3   2  11      359.14      362.53     11.04 o 
  -2   2  11       70.61       65.86      4.85 o 
  -1   2  11       63.64       51.66      2.96 o 
   0   2  11      453.42      445.04     12.28 o 
   1   2  11      384.52      394.23     13.51 o 
   2   2  11       13.40       13.72      1.86 o 
   3   2  11       41.73       40.01      3.13 o 
   4   2  11       47.52       40.70      3.68 o 
  -8   3  11      111.21      113.33      7.27 o 
  -7   3  11      130.63      142.56      6.58 o 
  -6   3  11       98.39       99.64     10.68 o 
  -5   3  11      419.72      489.92     21.74 o 
  -4   3  11       99.35       95.71      8.69 o 
  -3   3  11        2.40        4.43      1.93 o 
  -2   3  11        4.04        0.00      2.23 o 
  -1   3  11      272.72      278.38     15.45 o 
   0   3  11        0.92        0.00      1.55 o 
   1   3  11        9.96        4.65      1.65 o 
   2   3  11        0.86        0.58      1.27 o 
   3   3  11       13.45       12.90      2.43 o 
   4   3  11       29.19       31.73      3.91 o 
  -7   4  11       15.96       20.03      3.58 o 
  -6   4  11        1.91        1.86      1.81 o 
  -5   4  11      195.56      227.81     34.53 o 
  -4   4  11       38.76       37.81      7.13 o 
  -3   4  11      479.68      534.32     23.28 o 
  -2   4  11       15.76       10.09      4.68 o 
  -1   4  11       48.85       47.68      3.56 o 
   0   4  11       13.81       13.21      2.21 o 
   1   4  11        1.85        1.62      1.48 o 
   2   4  11        0.53        0.35      1.57 o 
   3   4  11        0.33        0.14      1.47 o 
  -6   5  11      146.49      150.65      8.36 o 
  -5   5  11      310.66      338.58     31.62 o 
  -4   5  11        0.51        0.32      2.31 o 
  -3   5  11       40.49       33.14      9.69 o 
  -2   5  11       48.82       46.81      3.84 o 
  -1   5  11       19.66       21.82      3.25 o 
   0   5  11        1.25        0.69      1.18 o 
   1   5  11       36.09       40.08      4.31 o 
   2   5  11       20.67       18.69      2.92 o 
  -5   6  11       51.75       59.06      5.28 o 
  -4   6  11      314.17      335.69     15.02 o 
  -3   6  11       36.25       42.04      3.88 o 
  -2   6  11      206.92      204.77     14.02 o 
  -1   6  11       20.87       23.46      3.30 o 
   0   6  11      120.46      135.88      8.41 o 
  -3  -8  12       76.11       61.20     12.46 o 
  -2  -8  12      112.42      100.82     10.03 o 
  -1  -8  12      122.78      130.75     21.67 o 
   0  -8  12      269.23      274.38     13.23 o 
   1  -8  12      168.81      174.00     26.00 o 
   2  -8  12      203.12      196.85      9.38 o 
   3  -8  12       52.15       45.22      8.07 o 
  -4  -7  12       11.72       14.35      1.96 o 
  -3  -7  12       94.32       96.34      8.96 o 
  -2  -7  12       85.23       80.34      9.10 o 
  -1  -7  12      336.05      363.07     24.37 o 
   0  -7  12      151.25      170.48     21.80 o 
   1  -7  12       90.21       99.10      8.74 o 
   2  -7  12      128.48      130.01     17.35 o 
   3  -7  12      242.47      248.59     19.11 o 
   4  -7  12       71.69       74.63     10.12 o 
  -5  -6  12       56.11       53.20      7.66 o 
  -4  -6  12       70.01       68.37      4.06 o 
  -3  -6  12      208.11      202.95     14.94 o 
  -2  -6  12      113.59      133.57      9.21 o 
  -1  -6  12      222.12      242.85      9.31 o 
   0  -6  12       65.10       80.30      9.87 o 
   1  -6  12      165.02      155.68     38.17 o 
   2  -6  12      179.69      183.90     18.00 o 
   3  -6  12      100.12       95.00     13.97 o 
   4  -6  12        0.58        0.00      2.84 o 
  -6  -5  12       46.06       34.57      6.28 o 
  -5  -5  12        0.31        0.46      0.98 o 
  -4  -5  12       43.40       32.12      2.97 o 
  -3  -5  12       15.02       16.71      1.88 o 
  -2  -5  12      202.25      208.78      5.01 o 
  -1  -5  12      314.70      344.87     19.46 o 
   0  -5  12      271.54      286.88     19.28 o 
   1  -5  12      325.26      368.58     22.34 o 
   2  -5  12      170.02      176.09     17.35 o 
   3  -5  12       37.58       37.07      5.46 o 
   4  -5  12        0.84        1.01      3.26 o 
   5  -5  12       14.53       16.79      2.98 o 
  -7  -4  12       21.67       16.95      2.95 o 
  -6  -4  12        7.59        7.66      1.60 o 
  -5  -4  12        3.55        1.91      1.21 o 
  -4  -4  12       75.69       71.79      3.96 o 
  -3  -4  12      487.75      488.77     16.09 o 
  -2  -4  12      149.48      149.48      6.23 o 
  -1  -4  12      249.73      280.97     13.59 o 
   0  -4  12       77.89       82.04      5.88 o 
   1  -4  12      164.35      166.28     15.33 o 
   2  -4  12       15.88       15.62      3.52 o 
   3  -4  12       31.22       37.20      7.59 o 
   4  -4  12       36.99       34.48      6.86 o 
   5  -4  12      177.32      182.69     19.62 o 
  -7  -3  12        9.61       11.26      3.12 o 
  -6  -3  12       69.81       66.09      4.64 o 
  -5  -3  12       47.40       43.44      3.49 o 
  -4  -3  12       84.59       88.39      3.73 o 
  -3  -3  12      692.72      757.14     17.91 o 
  -2  -3  12      282.71      293.47      8.68 o 
  -1  -3  12      380.84      391.39     12.19 o 
   0  -3  12      250.75      281.42     19.82 o 
   1  -3  12      398.02      428.11     25.69 o 
   2  -3  12      111.99      120.84      8.93 o 
   3  -3  12      493.22      552.60     40.84 o 
   4  -3  12      123.74      156.36     11.55 o 
   5  -3  12      105.04      111.39     20.76 o 
  -7  -2  12       81.25       78.22      5.29 o 
  -6  -2  12       21.46       13.50      2.39 o 
  -5  -2  12       32.10       31.10      2.95 o 
  -4  -2  12      188.90      218.40      5.36 o 
  -3  -2  12      313.86      328.21      8.18 o 
  -2  -2  12      494.79      536.43     13.87 o 
  -1  -2  12      469.30      551.70     13.41 o 
   0  -2  12     1053.23     1115.68     21.98 o 
   1  -2  12      220.38      228.34      6.23 o 
   2  -2  12      104.53      108.12      6.24 o 
   3  -2  12       28.92       30.54      5.94 o 
   4  -2  12       52.57       48.58      6.16 o 
   5  -2  12       85.00       90.91      7.74 o 
  -8  -1  12        0.19        1.44      1.94 o 
  -7  -1  12       29.00       30.26      3.77 o 
  -6  -1  12       26.02       31.38      3.59 o 
  -5  -1  12      137.67      143.41      5.41 o 
  -4  -1  12      213.91      212.81      6.01 o 
  -3  -1  12      444.31      462.25     23.99 o 
  -2  -1  12      810.43      858.95     17.99 o 
  -1  -1  12      310.83      318.33      8.53 o 
   0  -1  12      540.78      563.31     13.14 o 
   1  -1  12        7.13        6.19      1.33 o 
   2  -1  12      634.01      613.55     19.95 o 
   3  -1  12       87.52       90.32      4.74 o 
   4  -1  12       38.34       49.39      3.93 o 
   5  -1  12       93.73       94.54      9.09 o 
  -8   0  12       28.57       27.63      4.76 o 
  -7   0  12       17.22       13.19      2.77 o 
  -6   0  12        7.57        7.57      2.50 o 
  -5   0  12       58.24       59.17      4.08 o 
  -4   0  12      130.91      128.21      4.99 o 
  -3   0  12      636.85      672.97     17.94 o 
  -2   0  12      191.52      197.91      6.86 o 
  -1   0  12      163.26      171.90      5.13 o 
   0   0  12      221.72      226.21      6.41 o 
   1   0  12      116.35      108.40      4.63 o 
   2   0  12        9.86        9.77      1.69 o 
   3   0  12       31.99       34.41      2.58 o 
   4   0  12      132.43      122.24      5.32 o 
   5   0  12       75.36       61.34     22.41 o 
  -8   1  12       12.89        9.92      2.85 o 
  -7   1  12        1.18        1.88      2.06 o 
  -6   1  12       41.25       40.78      3.93 o 
  -5   1  12      108.21      105.61      4.98 o 
  -4   1  12      214.29      210.65     10.58 o 
  -3   1  12      740.02      815.89     34.84 o 
  -2   1  12      219.95      243.11     10.01 o 
  -1   1  12      679.33      725.19     22.43 o 
   0   1  12        0.96        0.85      1.26 o 
   1   1  12      385.32      421.09     21.37 o 
   2   1  12       32.65       32.84      2.67 o 
   3   1  12      105.78      115.60     11.17 o 
   4   1  12       76.24       73.28      8.03 o 
  -7   2  12       27.80       29.40      4.10 o 
  -6   2  12       28.19       26.92      3.36 o 
  -5   2  12      108.77      114.59      6.19 o 
  -4   2  12      135.20      136.80      5.65 o 
  -3   2  12      205.68      207.77      9.27 o 
  -2   2  12        0.80        2.18      1.85 o 
  -1   2  12      259.81      251.01     11.45 o 
   0   2  12      726.66      809.60     25.58 o 
   1   2  12      196.08      208.91      7.45 o 
   2   2  12       71.84       83.14      4.41 o 
   3   2  12      250.15      253.27      9.59 o 
   4   2  12      142.97      141.34      8.06 o 
  -7   3  12       11.98       13.30      7.14 o 
  -6   3  12        7.45        6.53      2.59 o 
  -5   3  12      182.38      183.39     12.69 o 
  -4   3  12      198.54      201.06      6.84 o 
  -3   3  12      178.47      193.12     11.79 o 
  -2   3  12      732.71      853.40     34.99 o 
  -1   3  12       60.37       60.54      4.69 o 
   0   3  12      202.98      226.58     12.90 o 
   1   3  12        0.73        1.00      1.48 o 
   2   3  12       64.79       74.54      4.49 o 
   3   3  12      100.02      113.76      6.72 o 
  -6   4  12       28.06       21.18      6.39 o 
  -5   4  12      117.25      115.14      5.67 o 
  -4   4  12      250.54      259.13     17.13 o 
  -3   4  12       29.71       29.88      3.67 o 
  -2   4  12      199.22      214.22     14.51 o 
  -1   4  12      176.49      188.44     12.91 o 
   0   4  12      150.62      172.13     13.65 o 
   1   4  12       39.45       42.67      4.00 o 
   2   4  12      105.65      106.16      6.52 o 
  -6   5  12      158.48      156.87      7.02 o 
  -5   5  12       51.77       52.71      6.89 o 
  -4   5  12       12.03       11.39      4.55 o 
  -3   5  12      137.32      134.27      6.48 o 
  -2   5  12       83.68       89.79      5.27 o 
  -1   5  12       45.05       49.97      4.42 o 
   0   5  12      135.34      139.91      6.21 o 
   1   5  12      123.72      134.47      8.06 o 
  -3   6  12       88.14       92.38     10.29 o 
  -2   6  12      196.45      191.26      8.35 o 
  -2  -8  13        0.71        0.00      2.63 o 
  -1  -8  13       40.49       33.31      6.33 o 
   0  -8  13       38.74       37.32      6.49 o 
   1  -8  13      105.16      114.49     10.59 o 
  -4  -7  13        9.60        8.19      1.95 o 
  -3  -7  13        0.51        2.35      1.12 o 
  -2  -7  13        0.38        0.95      2.08 o 
  -1  -7  13       14.82       11.03      2.95 o 
   0  -7  13        1.42        2.50      2.65 o 
   1  -7  13       63.66       54.93      9.20 o 
   2  -7  13      114.75       98.95     10.52 o 
   3  -7  13      132.21      111.78     16.92 o 
  -5  -6  13        6.04        3.89      1.56 o 
  -4  -6  13        0.14        0.42      1.07 o 
  -3  -6  13        4.02        2.26      2.28 o 
  -2  -6  13        0.70        1.43      1.42 o 
  -1  -6  13        4.74        2.80      2.29 o 
   0  -6  13       13.95       14.83      3.45 o 
   1  -6  13       92.88       85.27     15.29 o 
   2  -6  13       57.78       65.27     10.37 o 
   3  -6  13       99.94       90.01     10.45 o 
  -6  -5  13       13.67        9.83      2.15 o 
  -5  -5  13       36.78       35.56      3.23 o 
  -4  -5  13      182.63      168.92      5.60 o 
  -3  -5  13        1.51        1.00      0.90 o 
  -2  -5  13       11.76        4.54      3.32 o 
  -1  -5  13        4.88        5.20      3.16 o 
   0  -5  13       74.59       78.16     15.46 o 
   1  -5  13      315.05      362.81     27.17 o 
   2  -5  13      249.44      274.93     24.06 o 
   3  -5  13        0.67        1.11      2.48 o 
   4  -5  13       15.37       19.81      5.18 o 
  -6  -4  13        0.20        2.56      2.14 o 
  -5  -4  13        5.58        3.50      1.21 o 
  -4  -4  13        7.88        8.44      1.65 o 
  -3  -4  13       72.40       63.70      3.01 o 
  -2  -4  13        3.01        1.19      0.69 o 
  -1  -4  13       77.54       74.95      5.83 o 
   0  -4  13      297.71      295.36     28.90 o 
   1  -4  13       47.94       46.56      7.93 o 
   2  -4  13      134.66      143.97     13.06 o 
   3  -4  13       77.60       89.37      8.52 o 
   4  -4  13      317.60      299.66     36.51 o 
  -7  -3  13        2.88        4.02      2.00 o 
  -6  -3  13        1.45        1.13      1.68 o 
  -5  -3  13        4.02        1.93      0.96 o 
  -4  -3  13       25.77       24.20      2.27 o 
  -3  -3  13       26.42       25.86      2.33 o 
  -2  -3  13       44.63       40.80      2.50 o 
  -1  -3  13       49.53       51.70      2.85 o 
   0  -3  13      424.72      462.04     22.65 o 
   1  -3  13      386.32      425.47     46.61 o 
   2  -3  13      432.71      438.50     20.58 o 
   3  -3  13      178.40      191.23     10.92 o 
   4  -3  13      132.71      152.86     10.87 o 
  -7  -2  13        0.18        1.36      2.16 o 
  -6  -2  13        1.46        0.13      1.64 o 
  -5  -2  13        0.35        1.18      1.58 o 
  -4  -2  13        2.42        3.17      1.13 o 
  -3  -2  13       11.65        4.88      1.32 o 
  -2  -2  13        6.06        5.29      1.16 o 
  -1  -2  13      338.04      343.52     10.56 o 
   0  -2  13      392.65      404.18     12.96 o 
   1  -2  13       92.24       83.88      3.64 o 
   2  -2  13       21.51       26.27      5.01 o 
   3  -2  13       71.99       84.21      7.82 o 
   4  -2  13       17.54       18.93      4.27 o 
  -7  -1  13        1.64        2.87      2.05 o 
  -6  -1  13        3.46        5.24      2.47 o 
  -5  -1  13       12.99       12.27      2.65 o 
  -4  -1  13       46.24       39.74      3.17 o 
  -3  -1  13        4.33        3.87      0.97 o 
  -2  -1  13        3.68        1.20      1.42 o 
  -1  -1  13       56.83       56.40      2.85 o 
   0  -1  13       23.58       26.32      4.06 o 
   1  -1  13      237.84      229.64      8.82 o 
   2  -1  13      127.77      127.81      4.83 o 
   3  -1  13       77.35       73.97      4.42 o 
   4  -1  13      117.78      131.12     15.89 o 
  -7   0  13       53.04       53.75      5.07 o 
  -6   0  13        6.10        9.84      2.76 o 
  -5   0  13       19.79       17.47      4.00 o 
  -4   0  13        3.95        3.35      1.98 o 
  -3   0  13        8.79       11.48      3.50 o 
  -2   0  13       20.40       17.34      2.09 o 
  -1   0  13       75.45       81.78      5.11 o 
   0   0  13       94.28       96.20      4.40 o 
   1   0  13        1.44        3.12      1.21 o 
   2   0  13        0.58        1.30      1.21 o 
   3   0  13       61.92       61.94      3.68 o 
   4   0  13      148.13      146.51      6.14 o 
  -7   1  13        1.46        0.72      1.63 o 
  -6   1  13        2.65        3.52      1.86 o 
  -5   1  13        0.46        0.16      1.69 o 
  -4   1  13       82.99       85.79      4.72 o 
  -3   1  13       24.44       21.68      4.60 o 
  -2   1  13       85.65       81.25      7.92 o 
  -1   1  13       12.98       14.23      1.97 o 
   0   1  13      469.17      506.80     18.07 o 
   1   1  13      122.59      128.52      6.93 o 
   2   1  13      119.34      137.98      8.05 o 
   3   1  13      154.31      153.97      7.72 o 
  -7   2  13        2.56        2.13      2.73 o 
  -6   2  13        0.36        0.50      2.79 o 
  -5   2  13        2.20        0.91      2.36 o 
  -4   2  13        7.07        5.05      2.45 o 
  -3   2  13        3.05        1.24      1.80 o 
  -2   2  13       74.13       73.70      4.97 o 
  -1   2  13      279.76      279.84     10.72 o 
   0   2  13      350.40      378.81     19.32 o 
   1   2  13        4.11        3.91      1.76 o 
   2   2  13      146.46      140.45      5.09 o 
   3   2  13      114.65      119.20      5.58 o 
  -6   3  13        7.43        5.41      2.77 o 
  -5   3  13       53.56       47.03      3.85 o 
  -4   3  13       72.09       73.63      6.85 o 
  -3   3  13      286.50      283.00     18.36 o 
  -2   3  13       44.96       44.19      3.67 o 
  -1   3  13       84.35       82.26      4.46 o 
   0   3  13       31.10       25.54      3.00 o 
   1   3  13       18.04       15.66      2.28 o 
   2   3  13       77.12       74.48      7.13 o 
  -6   4  13       26.43       25.02      4.30 o 
  -5   4  13        1.94        2.86      2.28 o 
  -4   4  13       29.14       22.28      3.08 o 
  -3   4  13       10.24        8.40      2.24 o 
  -2   4  13       79.42       73.34      4.52 o 
  -1   4  13       33.87       33.38      4.35 o 
   0   4  13       26.30       28.43      3.40 o 
   1   4  13       53.32       51.45      5.33 o 
  -4   5  13       61.30       52.20      5.33 o 
  -3   5  13       14.00       11.82      6.44 o 
  -2   5  13       52.06       50.45      4.39 o 
  -1   5  13       25.62       27.39      3.56 o 
  -3  -7  14        0.11        1.17      3.20 o 
  -2  -7  14        1.49        2.30      2.52 o 
  -1  -7  14       13.55       10.32      3.27 o 
   0  -7  14       82.88       73.97      7.75 o 
   1  -7  14        0.13        1.19      3.06 o 
  -4  -6  14        1.35        1.32      1.58 o 
  -3  -6  14        7.43        2.32      1.95 o 
  -2  -6  14       22.78       16.65      3.52 o 
  -1  -6  14        6.68        2.99      2.37 o 
   0  -6  14        0.19        0.89      3.04 o 
   1  -6  14        0.15        0.15      2.30 o 
   2  -6  14       81.92       80.03     12.40 o 
  -5  -5  14        8.15        5.88      1.48 o 
  -4  -5  14       21.18       21.35      2.49 o 
  -3  -5  14        8.32        7.14      1.54 o 
  -2  -5  14        5.25        3.89      2.09 o 
  -1  -5  14       14.88       10.41      2.71 o 
   0  -5  14        9.90        9.71      2.98 o 
   1  -5  14       29.59       20.83      4.91 o 
   2  -5  14        0.70        0.90      3.07 o 
   3  -5  14       27.11       27.51      6.45 o 
  -6  -4  14        3.95        5.26      2.10 o 
  -5  -4  14       13.98       13.28      2.12 o 
  -4  -4  14      230.40      223.23      5.58 o 
  -3  -4  14       24.73       18.64      2.19 o 
  -2  -4  14       10.29        7.74      1.48 o 
  -1  -4  14       11.77       12.02      4.13 o 
   0  -4  14       22.21       20.69      5.07 o 
   1  -4  14        0.50        0.30      2.73 o 
   2  -4  14       24.45       19.11      3.67 o 
   3  -4  14       59.07       51.83      5.82 o 
  -6  -3  14        7.67        6.81      2.18 o 
  -5  -3  14        0.61        1.02      1.91 o 
  -4  -3  14       13.58       11.66      1.81 o 
  -3  -3  14       51.08       38.86      2.74 o 
  -2  -3  14       72.23       63.79      3.55 o 
  -1  -3  14        5.60        1.65      2.95 o 
   0  -3  14      130.66      127.21     19.91 o 
   1  -3  14       15.30       15.21      3.66 o 
   2  -3  14       57.93       59.60      6.93 o 
   3  -3  14       27.36       27.56      4.28 o 
  -6  -2  14        0.60        0.25      1.72 o 
  -5  -2  14        0.75        2.00      1.40 o 
  -4  -2  14        2.11        2.12      1.33 o 
  -3  -2  14        4.01        3.02      1.14 o 
  -2  -2  14        9.99        7.05      1.44 o 
  -1  -2  14        1.88        0.42      0.89 o 
   0  -2  14       18.97       17.80      1.73 o 
   1  -2  14        0.74        1.00      1.00 o 
   2  -2  14        7.99        8.10      2.72 o 
   3  -2  14        8.93        6.54      2.26 o 
  -7  -1  14        1.85        0.92      1.65 o 
  -6  -1  14        9.17        7.66      2.41 o 
  -5  -1  14        2.82        2.86      1.57 o 
  -4  -1  14        2.26        1.42      1.49 o 
  -3  -1  14       45.72       41.68      6.89 o 
  -2  -1  14      158.92      151.45      8.43 o 
  -1  -1  14        3.25        1.74      1.14 o 
   0  -1  14        0.24        0.65      1.04 o 
   1  -1  14        6.36        5.10      1.31 o 
   2  -1  14       37.55       37.57      2.96 o 
   3  -1  14        5.48        2.20      3.27 o 
  -7   0  14        1.50        0.67      1.72 o 
  -6   0  14       18.79       18.13      3.02 o 
  -5   0  14        3.88        6.94      1.98 o 
  -4   0  14        1.21        0.00      1.97 o 
  -3   0  14       32.32       30.28      3.02 o 
  -2   0  14        3.97        2.90      1.61 o 
  -1   0  14        0.21        1.69      1.24 o 
   0   0  14       17.89       18.86      2.13 o 
   1   0  14        0.25        1.60      1.44 o 
   2   0  14        3.37        6.78      3.91 o 
   3   0  14        1.33        1.82      1.23 o 
  -6   1  14        3.73        3.40      2.31 o 
  -5   1  14       60.92       60.33      5.42 o 
  -4   1  14       24.87       21.62      2.74 o 
  -3   1  14       15.15       11.75      2.19 o 
  -2   1  14        2.21        0.72      1.67 o 
  -1   1  14       46.01       43.88      3.79 o 
   0   1  14      200.53      204.11     11.48 o 
   1   1  14        1.73        2.10      1.36 o 
   2   1  14       70.73       77.10      4.89 o 
  -6   2  14       24.35       23.36      3.39 o 
  -5   2  14        1.60        0.46      1.85 o 
  -4   2  14        0.50        0.00      1.89 o 
  -3   2  14        9.17        6.88      2.07 o 
  -2   2  14       18.58       17.52      2.71 o 
  -1   2  14       24.49       19.35      2.77 o 
   0   2  14       47.25       46.78      3.30 o 
   1   2  14        0.37        0.79      1.36 o 
   2   2  14       63.02       64.13      3.85 o 
  -5   3  14       13.87       13.65      2.67 o 
  -4   3  14       58.91       60.15      4.78 o 
  -3   3  14        4.88        2.52      2.54 o 
  -2   3  14       35.79       35.40      5.28 o 
  -1   3  14       26.04       25.29      3.88 o 
   0   3  14        6.08        7.07      2.17 o 
  -4   4  14       31.20       24.92      4.74 o 
  -3   4  14        5.74        2.08      1.71 o 
  -2   4  14        1.17        0.51      1.98 o 
  -1   4  14       13.68       11.62      2.64 o 
  -3  -6  15       21.05       18.24      4.59 o 
  -2  -6  15       42.12       38.27      8.06 o 
  -1  -6  15       24.06       20.92      6.17 o 
   0  -6  15        5.92        8.43      3.51 o 
   1  -6  15        7.04        7.69      3.23 o 
  -4  -5  15       79.34       81.64      6.90 o 
  -3  -5  15       59.57       61.00      7.96 o 
  -2  -5  15        0.98        0.00      2.20 o 
  -1  -5  15        2.07        0.00      2.50 o 
   0  -5  15       11.93        9.72      2.66 o 
   1  -5  15        8.40        4.79      2.38 o 
   2  -5  15        0.84        3.26      2.91 o 
  -5  -4  15       70.89       84.90      8.05 o 
  -4  -4  15      160.14      155.35      7.40 o 
  -3  -4  15       45.21       41.10      6.12 o 
  -2  -4  15       62.63       53.74      7.38 o 
  -1  -4  15        0.67        0.28      1.62 o 
   0  -4  15       29.73       32.36      5.85 o 
   1  -4  15        6.40        9.30      3.44 o 
   2  -4  15        6.24        7.52      4.26 o 
  -5  -3  15       47.58       43.74      4.49 o 
  -4  -3  15      126.07      119.07     10.02 o 
  -3  -3  15        5.32        5.36      1.27 o 
  -2  -3  15       21.52       19.88      2.25 o 
  -1  -3  15       94.06       78.58      8.69 o 
   0  -3  15        1.60        1.80      1.67 o 
   1  -3  15        0.40        1.18      2.80 o 
   2  -3  15       28.78       27.99      4.87 o 
  -6  -2  15      113.13      113.11      5.71 o 
  -5  -2  15       24.47       25.51      3.15 o 
  -4  -2  15       18.65       17.68      2.66 o 
  -3  -2  15      102.96       87.05      4.82 o 
  -2  -2  15        4.72        5.00      0.99 o 
  -1  -2  15       33.46       32.27      2.59 o 
   0  -2  15       26.98       30.76      4.60 o 
   1  -2  15        4.66        3.59      1.69 o 
   2  -2  15        1.91        4.04      3.00 o 
  -6  -1  15       15.21       21.48      3.42 o 
  -5  -1  15       33.60       32.94      3.54 o 
  -4  -1  15       51.70       53.11      4.19 o 
  -3  -1  15       10.99        9.15      1.77 o 
  -2  -1  15       33.69       36.62      3.18 o 
  -1  -1  15        0.70        0.97      0.91 o 
   0  -1  15        0.38        0.62      1.02 o 
   1  -1  15        3.68        4.38      1.58 o 
   2  -1  15        0.93        2.16      2.05 o 
  -6   0  15       67.06       73.71      6.40 o 
  -5   0  15       49.86       52.98      4.58 o 
  -4   0  15      268.44      288.35      8.17 o 
  -3   0  15       49.80       55.71      3.96 o 
  -2   0  15       35.80       36.34      3.67 o 
  -1   0  15       37.43       35.23      2.95 o 
   0   0  15       82.65       88.81      6.96 o 
   1   0  15        0.39        0.86      1.09 o 
   2   0  15       37.54       33.89      3.10 o 
  -5   1  15       51.12       53.89      4.60 o 
  -4   1  15       19.16       21.51      3.03 o 
  -3   1  15       19.44       19.24      2.65 o 
  -2   1  15       54.64       54.51      4.34 o 
  -1   1  15      139.06      154.79      5.82 o 
   0   1  15      225.68      255.08      8.15 o 
   1   1  15       13.47       14.41      2.49 o 
  -5   2  15       74.57       68.80      4.82 o 
  -4   2  15       47.27       51.19      4.32 o 
  -3   2  15       27.60       28.79      3.52 o 
  -2   2  15       57.46       64.71      5.56 o 
  -1   2  15       53.71       57.19      4.28 o 
   0   2  15       10.98       11.50      3.08 o 
  -3   3  15       24.74       24.08      3.45 o 
  -2   3  15       11.07       11.59      4.71 o 
  -2  -5  16       44.46       35.91      8.77 o 
  -1  -5  16       38.81       30.35      6.50 o 
   0  -5  16       17.96       23.09      4.52 o 
  -3  -4  16       18.77       18.04      4.20 o 
  -2  -4  16       14.24       15.99      6.06 o 
  -1  -4  16       69.01       71.17      9.26 o 
   0  -4  16      148.82      162.97     23.32 o 
   1  -4  16       61.63       59.35      7.93 o 
  -4  -3  16        9.85        8.06      1.66 o 
  -3  -3  16       32.34       31.30      3.06 o 
  -2  -3  16      134.64      128.19      9.03 o 
  -1  -3  16      181.86      197.07     17.85 o 
   0  -3  16       64.21       67.70      8.51 o 
   1  -3  16       48.37       56.17      7.49 o 
  -4  -2  16       65.28       53.06      4.08 o 
  -3  -2  16       51.11       52.82      3.94 o 
  -2  -2  16       47.71       53.75      7.97 o 
  -1  -2  16      153.55      160.09     11.59 o 
   0  -2  16       57.36       61.91      8.65 o 
   1  -2  16       92.64      100.83      9.83 o 
  -4  -1  16       50.16       54.22      4.73 o 
  -3  -1  16       56.66       50.24      3.84 o 
  -2  -1  16       35.53       35.36      3.71 o 
  -1  -1  16       36.76       36.83      3.15 o 
   0  -1  16      101.27      118.29     15.71 o 
   1  -1  16        3.37        5.45      2.27 o 
  -4   0  16       82.44       81.77      8.13 o 
  -3   0  16       15.63       18.61      2.85 o 
  -2   0  16      111.80      122.60      5.75 o 
  -1   0  16      104.46      111.64      8.50 o 
   0   0  16       57.16       64.08      4.70 o 
  -4   1  16       13.60       15.63      2.86 o 
  -3   1  16        6.63        8.60      2.32 o 
  -2   1  16       35.80       36.86      3.62 o 
  -1   1  16      291.71      349.48     16.16 o 
                                                 
